# Supplementary material for: (1RS,6SR)-Ethyl 4-(4-chloro­phen­yl)-6-(4-fluoro­phen­yl)-2-oxocyclo­hex-3-ene-1-carboxyl­ate toluene hemisolvate
Source: Acta Crystallogr Sect E Struct Rep Online. 2011 Jan 12;67(Pt 2):o334–5. doi: 10.1107/S1600536811000158 (PMC3051615; doi:10.1107/S1600536811000158)
Supplement: Supplementary file 1 [file e-67-0o334-sup1.cif]

##############################################################################
###                                                                        ###
###        Electronic paper (Acta Crystallographica Section E)             ###
###                                                                        ###
##############################################################################
#                                                                            #
# This CIF contains the data in a paper accepted for publication in Acta     #
# Crystallographica Section E. It conforms to the requirements of Notes      #
# for Authors for Section E, and has been peer reviewed under the auspices   #
# of the IUCr Commission on Journals.                                        #
#                                                                            #
# Full details of the Crystallographic Information File format               #
# are given in the paper "The Crystallographic Information File (CIF):       #
# a New Standard Archive File for Crystallography" by S. R. Hall, F. H.      #
# Allen and I. D. Brown [Acta Cryst. (1991), A47, 655-685].                  #
#                                                                            #
# The current version of the core CIF dictionary is obtainable from          #
# ftp://ftp.iucr.org/pub/cif_core.dic. The current version number is 2.4.    #
#                                                                            #
# Software is freely available for graphical display of the structure(s) in  #
# this CIF.  For information consult the CIF home page http://www.iucr.org/  #
# cif/home.html                                                              #
#                                                                            #
# This file may be used for bona fide research purposes within the           #
# scientific community so long as proper attribution is given to the journal # 
# article from which it was obtained.                                        #
#                                                                            #
##############################################################################
                                             
data_I
_audit_creation_method     SHELXL-97
_chemical_name_systematic
;
(1<i>RS</i>,6<i>SR</i>)-Ethyl
4-(4-chlorophenyl)-6-(4-fluorophenyl)-2-oxocyclohex-3-ene-1-carboxylate
toluene hemisolvate
;
_chemical_name_common     ?
_chemical_formula_moiety     'C21 H18 Cl F O3, 0.5(C7 H8)'
_chemical_formula_sum     'C24.5 H22 Cl1 F1 O3'
_chemical_formula_iupac     'C21 H18 Cl F O3, 0.5C7 H8'
_chemical_formula_weight     418.87
_chemical_melting_point     ?
_symmetry_cell_setting     triclinic
_symmetry_space_group_name_H-M     'P -1'
_symmetry_space_group_name_Hall     '-P 1'
loop_
    _symmetry_equiv_pos_as_xyz
    'x, y, z'
    '-x, -y, -z'
_cell_length_a     7.572(2)
_cell_length_b     11.259(3)
_cell_length_c     13.362(3)
_cell_angle_alpha     69.42(2)
_cell_angle_beta     86.58(2)
_cell_angle_gamma     70.98(2)
_cell_volume     1006.3(4)
_cell_formula_units_Z     2
_cell_measurement_reflns_used     4263
_cell_measurement_theta_min     2.9108
_cell_measurement_theta_max     28.1556
_cell_measurement_temperature     100.0(10)
_exptl_crystal_description     plate
_exptl_crystal_colour     colourless
_exptl_crystal_size_max     0.3
_exptl_crystal_size_mid     0.25
_exptl_crystal_size_min     0.1
_exptl_crystal_density_diffrn     1.382
_exptl_crystal_density_meas     ?
_exptl_crystal_density_method     'not measured'
_exptl_crystal_F_000     438
_exptl_absorpt_coefficient_mu     0.223
_exptl_absorpt_correction_type     multi-scan
_exptl_absorpt_process_details
;
(CrysAlis PRO; Oxford Diffraction, 2009)
;
_exptl_absorpt_correction_T_min     0.98996
_exptl_absorpt_correction_T_max     1.00000
_exptl_special_details
;
;
_diffrn_ambient_temperature     100(2)
_diffrn_radiation_type     MoK\a
_diffrn_radiation_wavelength     0.71073
_diffrn_radiation_source     'Enhance (Mo) X-ray Source'
_diffrn_radiation_monochromator     'graphite'
_diffrn_measurement_device_type     'Oxford Diffraction Xcalibur Eos'
_diffrn_measurement_method     \w
_diffrn_detector_area_resol_mean     16.1544
_diffrn_reflns_number     8414
_diffrn_reflns_av_R_equivalents     0.0299
_diffrn_reflns_av_sigmaI/netI     0.0810
_diffrn_reflns_theta_min     2.92
_diffrn_reflns_theta_max     28.23
_diffrn_reflns_theta_full     25.00
_diffrn_measured_fraction_theta_max     0.840
_diffrn_measured_fraction_theta_full     0.998
_diffrn_reflns_limit_h_min     -9
_diffrn_reflns_limit_h_max     10
_diffrn_reflns_limit_k_min     -14
_diffrn_reflns_limit_k_max     14
_diffrn_reflns_limit_l_min     -17
_diffrn_reflns_limit_l_max     12
_refine_special_details
;
Refinement of <i>F</i>^2^ against ALL reflections. The weighted <i>R</i>-factor
<i>wR</i> and goodness of fit <i>S</i> are based on <i>F</i>^2^, conventional
<i>R</i>-factors <i>R</i> are based on <i>F</i>, with <i>F</i> set to zero for
negative <i>F</i>^2^. The threshold expression of <i>F</i>^2^ >
\s(<i>F</i>^2^) is used only for calculating <i>R</i>-factors(gt) <i>etc</i>.
and is not relevant to the choice of reflections for refinement.
<i>R</i>-factors based on <i>F</i>^2^ are statistically about twice as large
as those based on <i>F</i>, and <i>R</i>- factors based on ALL data will be
even larger.
;
_reflns_number_total     4154
_reflns_number_gt     2567
_reflns_threshold_expression     >2sigma(I)
_refine_ls_structure_factor_coef     Fsqd
_refine_ls_matrix_type     full
_refine_ls_R_factor_all     0.0818
_refine_ls_R_factor_gt     0.0423
_refine_ls_wR_factor_gt     0.0800
_refine_ls_wR_factor_ref     0.0849
_refine_ls_goodness_of_fit_ref     1.021
_refine_ls_restrained_S_all     1.021
_refine_ls_number_reflns     4154
_refine_ls_number_parameters     341
_refine_ls_number_restraints     0
_refine_ls_hydrogen_treatment     mixed
_refine_ls_weighting_scheme     calc
_refine_ls_weighting_details
                 'calc w=1/[\s^2^(Fo^2^)+(0.0320P)^2^] where P=(Fo^2^+2Fc^2^)/3'
_atom_sites_solution_hydrogens     geom
_atom_sites_solution_primary     direct
_atom_sites_solution_secondary     difmap
_refine_ls_shift/su_max     0.000
_refine_ls_shift/su_mean     0.000
_refine_diff_density_max     0.237
_refine_diff_density_min     -0.278
_refine_ls_extinction_method     none
_refine_ls_extinction_coef     ?
loop_
    _atom_type_symbol
    _atom_type_description
    _atom_type_scat_dispersion_real
    _atom_type_scat_dispersion_imag
    _atom_type_scat_source
    'C' 'C' 0.0033 0.0016
                         'International Tables Vol C Tables 4.2.6.8 and 6.1.1.4'
    'H' 'H' 0.0000 0.0000
                         'International Tables Vol C Tables 4.2.6.8 and 6.1.1.4'
    'O' 'O' 0.0106 0.0060
                         'International Tables Vol C Tables 4.2.6.8 and 6.1.1.4'
    'F' 'F' 0.0171 0.0103
                         'International Tables Vol C Tables 4.2.6.8 and 6.1.1.4'
    'Cl' 'Cl' 0.1484 0.1585
                         'International Tables Vol C Tables 4.2.6.8 and 6.1.1.4'
_computing_data_collection     'CrysAlis PRO (Oxford Diffraction, 2009)'
_computing_cell_refinement     'CrysAlis PRO (Oxford Diffraction, 2009)'
_computing_data_reduction     'CrysAlis PRO (Oxford Diffraction, 2009)'
_computing_structure_solution     'SIR92 (Altomare <i>et al.</i>, 1993)'
_computing_structure_refinement     'SHELXL97 (Sheldrick, 2008)'
_computing_molecular_graphics     'SHELXTL (Sheldrick, 2008)'
_computing_publication_material     'SHELXL97 (Sheldrick, 2008)'
loop_
    _atom_site_type_symbol
    _atom_site_label
    _atom_site_fract_x
    _atom_site_fract_y
    _atom_site_fract_z
    _atom_site_U_iso_or_equiv
    _atom_site_adp_type
    _atom_site_calc_flag
    _atom_site_refinement_flags
    _atom_site_occupancy
    _atom_site_disorder_assembly
    _atom_site_disorder_group
    C C1 0.6617(3) 0.3346(2) 0.63392(17) 0.0170(5) Uani d . 1 . .
    H H1 0.553(3) 0.4099(19) 0.5898(14) 0.014(5) Uiso d . 1 . .
    C C11 0.8347(3) 0.3354(2) 0.57104(17) 0.0174(5) Uani d . 1 . .
    O O12 0.98805(19) 0.25572(14) 0.60237(11) 0.0245(4) Uani d . 1 . .
    O O13 0.79236(18) 0.43431(14) 0.47543(11) 0.0194(3) Uani d . 1 . .
    C C14 0.9412(3) 0.4356(3) 0.40032(19) 0.0251(5) Uani d . 1 . .
    H H141 0.921(3) 0.529(2) 0.3592(17) 0.032(6) Uiso d . 1 . .
    H H142 1.060(3) 0.398(2) 0.4422(15) 0.020(5) Uiso d . 1 . .
    C C15 0.9245(4) 0.3639(4) 0.3282(2) 0.0443(8) Uani d . 1 . .
    H H151 1.031(3) 0.364(2) 0.2731(19) 0.047(7) Uiso d . 1 . .
    H H152 0.939(3) 0.267(3) 0.369(2) 0.052(9) Uiso d . 1 . .
    H H153 0.812(4) 0.395(3) 0.290(2) 0.063(9) Uiso d . 1 . .
    C C2 0.6800(3) 0.3601(2) 0.73669(16) 0.0173(5) Uani d . 1 . .
    O O2 0.77611(19) 0.42695(14) 0.74167(11) 0.0235(4) Uani d . 1 . .
    C C3 0.5696(3) 0.3083(2) 0.82386(17) 0.0175(5) Uani d . 1 . .
    H H3 0.577(3) 0.3302(19) 0.8831(15) 0.017(5) Uiso d . 1 . .
    C C4 0.4587(3) 0.23905(19) 0.81810(15) 0.0155(5) Uani d . 1 . .
    C C41 0.3380(3) 0.19687(19) 0.90529(16) 0.0166(5) Uani d . 1 . .
    C C42 0.1667(3) 0.1872(2) 0.88281(18) 0.0218(5) Uani d . 1 . .
    H H42 0.132(3) 0.2043(19) 0.8152(15) 0.012(5) Uiso d . 1 . .
    C C43 0.0493(3) 0.1525(2) 0.96266(17) 0.0255(6) Uani d . 1 . .
    H H43 -0.066(3) 0.150(2) 0.9474(17) 0.042(7) Uiso d . 1 . .
    C C44 0.1033(3) 0.1251(2) 1.06689(17) 0.0223(5) Uani d . 1 . .
    Cl Cl44 -0.04482(8) 0.08177(6) 1.16805(4) 0.03293(18) Uani d . 1 . .
    C C45 0.2740(3) 0.1303(2) 1.09298(18) 0.0203(5) Uani d . 1 . .
    H H45 0.311(3) 0.110(2) 1.1647(16) 0.021(6) Uiso d . 1 . .
    C C46 0.3900(3) 0.1664(2) 1.01258(17) 0.0187(5) Uani d . 1 . .
    H H46 0.511(3) 0.1664(19) 1.0331(14) 0.020(5) Uiso d . 1 . .
    C C5 0.4500(3) 0.2036(2) 0.71992(17) 0.0168(5) Uani d . 1 . .
    H H51 0.339(3) 0.2683(19) 0.6691(15) 0.017(5) Uiso d . 1 . .
    H H52 0.439(3) 0.118(2) 0.7395(15) 0.016(5) Uiso d . 1 . .
    C C6 0.6248(3) 0.2016(2) 0.65685(17) 0.0180(5) Uani d . 1 . .
    H H6 0.734(3) 0.1305(19) 0.7046(15) 0.017(5) Uiso d . 1 . .
    C C61 0.6118(3) 0.1733(2) 0.55508(16) 0.0159(5) Uani d . 1 . .
    C C62 0.4812(3) 0.2627(2) 0.47154(17) 0.0192(5) Uani d . 1 . .
    H H62 0.397(3) 0.344(2) 0.4785(14) 0.016(5) Uiso d . 1 . .
    C C63 0.4697(3) 0.2382(2) 0.37815(18) 0.0214(5) Uani d . 1 . .
    H H63 0.381(3) 0.301(2) 0.3201(16) 0.027(6) Uiso d . 1 . .
    C C64 0.5913(3) 0.1206(2) 0.37091(16) 0.0191(5) Uani d . 1 . .
    F F64 0.57885(17) 0.09459(12) 0.27937(9) 0.0284(3) Uani d . 1 . .
    C C65 0.7231(3) 0.0291(2) 0.45003(17) 0.0205(5) Uani d . 1 . .
    H H65 0.803(3) -0.050(2) 0.4421(15) 0.018(6) Uiso d . 1 . .
    C C66 0.7323(3) 0.0571(2) 0.54264(17) 0.0184(5) Uani d . 1 . .
    H H66 0.821(3) -0.0050(19) 0.5957(15) 0.011(5) Uiso d . 1 . .
    C C1A 0.6922(4) 0.4700(3) 1.0220(2) 0.0570(8) Uani d . 1 . .
    H H1A 0.8218 0.4493 1.0377 0.068 Uiso calc PR 0.50 A 1
    C C11A 0.8853(4) 0.4547(3) 1.0355(2) 0.0601(17) Uani d PR 0.50 A 2
    H H11A 0.9479 0.4489 0.9703 0.072 Uiso calc PR 0.50 A 2
    H H11B 0.9449 0.3725 1.0962 0.072 Uiso calc PR 0.50 A 2
    H H11C 0.8954 0.5322 1.0494 0.072 Uiso calc PR 0.50 A 2
    C C2A 0.6030(5) 0.5692(3) 0.9267(3) 0.0566(8) Uani d . 1 A .
    H H2A 0.6723 0.6166 0.8762 0.068 Uiso calc R 1 . .
    C C3A 0.4143(5) 0.5989(3) 0.9052(2) 0.0561(8) Uani d . 1 . .
    H H3A 0.3552 0.6673 0.8400 0.067 Uiso calc R 1 A .
loop_
    _atom_site_aniso_label
    _atom_site_aniso_U_11
    _atom_site_aniso_U_22
    _atom_site_aniso_U_33
    _atom_site_aniso_U_12
    _atom_site_aniso_U_13
    _atom_site_aniso_U_23
    C1 0.0164(11) 0.0172(12) 0.0182(12) -0.0066(10) 0.0027(9) -0.0063(10)
    C11 0.0206(12) 0.0163(12) 0.0215(13) -0.0096(11) 0.0015(10) -0.0108(11)
    O12 0.0191(8) 0.0237(9) 0.0271(9) -0.0028(7) 0.0009(7) -0.0084(7)
    O13 0.0156(8) 0.0206(8) 0.0203(8) -0.0064(7) 0.0050(6) -0.0051(7)
    C14 0.0183(12) 0.0311(15) 0.0233(14) -0.0107(12) 0.0081(10) -0.0052(12)
    C15 0.0387(18) 0.075(3) 0.0380(18) -0.0286(18) 0.0177(14) -0.0350(18)
    C2 0.0142(11) 0.0149(11) 0.0219(12) -0.0038(10) -0.0005(9) -0.0059(10)
    O2 0.0249(8) 0.0262(9) 0.0277(9) -0.0157(8) 0.0064(7) -0.0135(7)
    C3 0.0190(11) 0.0180(12) 0.0177(12) -0.0063(10) 0.0017(9) -0.0085(10)
    C4 0.0143(11) 0.0127(11) 0.0176(12) -0.0032(9) 0.0007(9) -0.0040(9)
    C41 0.0160(11) 0.0128(11) 0.0185(12) -0.0023(10) 0.0020(9) -0.0050(10)
    C42 0.0217(12) 0.0268(13) 0.0148(13) -0.0088(11) -0.0009(10) -0.0035(11)
    C43 0.0144(12) 0.0354(15) 0.0234(14) -0.0099(11) 0.0011(10) -0.0048(12)
    C44 0.0220(12) 0.0228(13) 0.0207(13) -0.0081(10) 0.0068(10) -0.0061(11)
    Cl44 0.0256(3) 0.0469(4) 0.0230(3) -0.0148(3) 0.0094(2) -0.0070(3)
    C45 0.0239(12) 0.0205(13) 0.0146(13) -0.0051(10) 0.0001(10) -0.0059(10)
    C46 0.0184(12) 0.0173(12) 0.0218(13) -0.0068(10) -0.0006(10) -0.0073(10)
    C5 0.0179(12) 0.0165(12) 0.0173(12) -0.0081(10) 0.0019(9) -0.0053(10)
    C6 0.0167(11) 0.0194(12) 0.0209(12) -0.0073(10) 0.0017(9) -0.0095(10)
    C61 0.0149(11) 0.0176(12) 0.0187(12) -0.0103(10) 0.0050(9) -0.0065(10)
    C62 0.0161(11) 0.0180(12) 0.0269(13) -0.0075(10) 0.0051(9) -0.0107(11)
    C63 0.0178(12) 0.0243(13) 0.0216(13) -0.0080(11) -0.0005(10) -0.0063(11)
    C64 0.0227(12) 0.0293(13) 0.0160(12) -0.0183(11) 0.0084(9) -0.0128(10)
    F64 0.0349(8) 0.0383(8) 0.0244(7) -0.0190(7) 0.0084(6) -0.0202(6)
    C65 0.0184(12) 0.0182(12) 0.0285(14) -0.0083(11) 0.0100(10) -0.0118(11)
    C66 0.0162(11) 0.0167(12) 0.0190(12) -0.0049(10) 0.0000(9) -0.0028(10)
    C1A 0.061(2) 0.064(2) 0.065(2) -0.0231(19) 0.0106(18) -0.043(2)
    C11A 0.052(4) 0.060(4) 0.071(4) -0.007(3) -0.001(3) -0.035(4)
    C2A 0.065(2) 0.060(2) 0.061(2) -0.0264(19) 0.0088(18) -0.0355(19)
    C3A 0.073(2) 0.052(2) 0.055(2) -0.0239(19) 0.0092(17) -0.0289(17)
_geom_special_details
;
All e.s.d.'s (except the e.s.d. in the dihedral angle between two l.s. planes)
are estimated using the full covariance matrix. The cell e.s.d.'s are taken
into account individually in the estimation of e.s.d.'s in distances, angles
and torsion angles; correlations between e.s.d.'s in cell parameters are only
used when they are defined by crystal symmetry. An approximate (isotropic)
treatment of cell e.s.d.'s is used for estimating e.s.d.'s involving l.s.
planes.
;
loop_
    _geom_bond_atom_site_label_1
    _geom_bond_atom_site_label_2
    _geom_bond_site_symmetry_2
    _geom_bond_distance
    _geom_bond_publ_flag
    C1 C11 . 1.514(3) ?
    C1 C2 . 1.520(3) ?
    C1 C6 . 1.534(3) ?
    C1 H1 . 0.996(19) ?
    C11 O12 . 1.202(2) ?
    C11 O13 . 1.338(2) ?
    O13 C14 . 1.464(2) ?
    C14 C15 . 1.491(3) ?
    C14 H141 . 0.97(2) ?
    C14 H142 . 0.98(2) ?
    C15 H151 . 1.06(2) ?
    C15 H152 . 1.01(3) ?
    C15 H153 . 0.91(3) ?
    C2 O2 . 1.225(2) ?
    C2 C3 . 1.456(3) ?
    C3 C4 . 1.340(3) ?
    C3 H3 . 0.918(19) ?
    C4 C41 . 1.478(3) ?
    C4 C5 . 1.510(3) ?
    C41 C42 . 1.395(3) ?
    C41 C46 . 1.401(3) ?
    C42 C43 . 1.379(3) ?
    C42 H42 . 0.892(18) ?
    C43 C44 . 1.373(3) ?
    C43 H43 . 0.92(2) ?
    C44 C45 . 1.383(3) ?
    C44 Cl44 . 1.742(2) ?
    C45 C46 . 1.380(3) ?
    C45 H45 . 0.94(2) ?
    C46 H46 . 0.973(19) ?
    C5 C6 . 1.524(3) ?
    C5 H51 . 1.01(2) ?
    C5 H52 . 0.938(19) ?
    C6 C61 . 1.517(3) ?
    C6 H6 . 1.003(19) ?
    C61 C66 . 1.389(3) ?
    C61 C62 . 1.390(3) ?
    C62 C63 . 1.383(3) ?
    C62 H62 . 0.96(2) ?
    C63 C64 . 1.377(3) ?
    C63 H63 . 0.96(2) ?
    C64 C65 . 1.366(3) ?
    C64 F64 . 1.369(2) ?
    C65 C66 . 1.391(3) ?
    C65 H65 . 0.94(2) ?
    C66 H66 . 0.921(19) ?
    C1A C2A . 1.392(4) ?
    C1A C3A 2_667 1.408(4) ?
    C1A C11A . 1.4305 ?
    C1A H1A . 0.9500 ?
    C11A H11A . 0.9800 ?
    C11A H11B . 0.9800 ?
    C11A H11C . 0.9800 ?
    C2A C3A . 1.381(4) ?
    C2A H2A . 0.9500 ?
    C3A C1A 2_667 1.408(4) ?
    C3A H3A . 0.9500 ?
loop_
    _geom_angle_atom_site_label_1
    _geom_angle_atom_site_label_2
    _geom_angle_atom_site_label_3
    _geom_angle_site_symmetry_1
    _geom_angle_site_symmetry_3
    _geom_angle
    _geom_angle_publ_flag
    C11 C1 C2 . . 111.06(17) ?
    C11 C1 C6 . . 110.02(17) ?
    C2 C1 C6 . . 111.44(17) ?
    C11 C1 H1 . . 108.1(10) ?
    C2 C1 H1 . . 107.0(10) ?
    C6 C1 H1 . . 109.1(10) ?
    O12 C11 O13 . . 124.93(18) ?
    O12 C11 C1 . . 124.19(19) ?
    O13 C11 C1 . . 110.86(17) ?
    C11 O13 C14 . . 116.65(16) ?
    O13 C14 C15 . . 109.77(18) ?
    O13 C14 H141 . . 105.4(12) ?
    C15 C14 H141 . . 110.0(13) ?
    O13 C14 H142 . . 107.7(11) ?
    C15 C14 H142 . . 114.2(12) ?
    H141 C14 H142 . . 109.3(17) ?
    C14 C15 H151 . . 110.8(12) ?
    C14 C15 H152 . . 111.7(15) ?
    H151 C15 H152 . . 106.4(19) ?
    C14 C15 H153 . . 116.4(17) ?
    H151 C15 H153 . . 108(2) ?
    H152 C15 H153 . . 103(2) ?
    O2 C2 C3 . . 123.01(19) ?
    O2 C2 C1 . . 120.32(18) ?
    C3 C2 C1 . . 116.57(18) ?
    C4 C3 C2 . . 123.6(2) ?
    C4 C3 H3 . . 121.6(12) ?
    C2 C3 H3 . . 114.7(12) ?
    C3 C4 C41 . . 122.00(18) ?
    C3 C4 C5 . . 120.58(18) ?
    C41 C4 C5 . . 117.40(17) ?
    C42 C41 C46 . . 117.75(18) ?
    C42 C41 C4 . . 120.68(18) ?
    C46 C41 C4 . . 121.57(18) ?
    C43 C42 C41 . . 121.5(2) ?
    C43 C42 H42 . . 119.0(12) ?
    C41 C42 H42 . . 119.5(12) ?
    C44 C43 C42 . . 119.3(2) ?
    C44 C43 H43 . . 119.2(14) ?
    C42 C43 H43 . . 121.4(14) ?
    C43 C44 C45 . . 121.08(19) ?
    C43 C44 Cl44 . . 119.46(16) ?
    C45 C44 Cl44 . . 119.46(17) ?
    C46 C45 C44 . . 119.4(2) ?
    C46 C45 H45 . . 119.9(12) ?
    C44 C45 H45 . . 120.7(12) ?
    C45 C46 C41 . . 121.0(2) ?
    C45 C46 H46 . . 117.9(11) ?
    C41 C46 H46 . . 121.1(11) ?
    C4 C5 C6 . . 112.59(17) ?
    C4 C5 H51 . . 112.3(11) ?
    C6 C5 H51 . . 107.3(10) ?
    C4 C5 H52 . . 110.4(12) ?
    C6 C5 H52 . . 107.0(11) ?
    H51 C5 H52 . . 107.0(15) ?
    C61 C6 C5 . . 112.59(17) ?
    C61 C6 C1 . . 111.90(17) ?
    C5 C6 C1 . . 108.92(17) ?
    C61 C6 H6 . . 109.7(11) ?
    C5 C6 H6 . . 107.8(10) ?
    C1 C6 H6 . . 105.6(10) ?
    C66 C61 C62 . . 118.12(19) ?
    C66 C61 C6 . . 120.58(19) ?
    C62 C61 C6 . . 121.30(19) ?
    C63 C62 C61 . . 121.6(2) ?
    C63 C62 H62 . . 119.0(11) ?
    C61 C62 H62 . . 119.4(11) ?
    C64 C63 C62 . . 117.7(2) ?
    C64 C63 H63 . . 121.0(12) ?
    C62 C63 H63 . . 121.4(12) ?
    C65 C64 F64 . . 118.58(19) ?
    C65 C64 C63 . . 123.4(2) ?
    F64 C64 C63 . . 118.0(2) ?
    C64 C65 C66 . . 117.6(2) ?
    C64 C65 H65 . . 120.7(12) ?
    C66 C65 H65 . . 121.6(12) ?
    C61 C66 C65 . . 121.6(2) ?
    C61 C66 H66 . . 121.2(12) ?
    C65 C66 H66 . . 117.2(12) ?
    C2A C1A C3A . 2_667 118.4(3) ?
    C2A C1A C11A . . 114.00(18) ?
    C3A C1A C11A 2_667 . 127.52(19) ?
    C2A C1A H1A . . 120.8 ?
    C3A C1A H1A 2_667 . 120.8 ?
    C1A C11A H11A . . 109.5 ?
    C1A C11A H11B . . 109.5 ?
    H11A C11A H11B . . 109.5 ?
    C1A C11A H11C . . 109.5 ?
    H11A C11A H11C . . 109.5 ?
    H11B C11A H11C . . 109.5 ?
    C3A C2A C1A . . 120.3(3) ?
    C3A C2A H2A . . 119.9 ?
    C1A C2A H2A . . 119.9 ?
    C2A C3A C1A . 2_667 121.3(3) ?
    C2A C3A H3A . . 119.4 ?
    C1A C3A H3A 2_667 . 119.4 ?
loop_
    _geom_torsion_atom_site_label_1
    _geom_torsion_atom_site_label_2
    _geom_torsion_atom_site_label_3
    _geom_torsion_atom_site_label_4
    _geom_torsion_site_symmetry_1
    _geom_torsion_site_symmetry_2
    _geom_torsion_site_symmetry_3
    _geom_torsion_site_symmetry_4
    _geom_torsion
    _geom_torsion_publ_flag
    C2 C1 C11 O12 . . . . 63.8(3) ?
    C6 C1 C11 O12 . . . . -60.1(3) ?
    C2 C1 C11 O13 . . . . -117.79(19) ?
    C6 C1 C11 O13 . . . . 118.35(18) ?
    O12 C11 O13 C14 . . . . 6.5(3) ?
    C1 C11 O13 C14 . . . . -171.86(17) ?
    C11 O13 C14 C15 . . . . 94.2(3) ?
    C11 C1 C2 O2 . . . . 28.6(3) ?
    C6 C1 C2 O2 . . . . 151.70(18) ?
    C11 C1 C2 C3 . . . . -154.95(18) ?
    C6 C1 C2 C3 . . . . -31.9(3) ?
    O2 C2 C3 C4 . . . . 177.6(2) ?
    C1 C2 C3 C4 . . . . 1.3(3) ?
    C2 C3 C4 C41 . . . . -175.33(19) ?
    C2 C3 C4 C5 . . . . 3.4(3) ?
    C3 C4 C41 C42 . . . . 148.1(2) ?
    C5 C4 C41 C42 . . . . -30.6(3) ?
    C3 C4 C41 C46 . . . . -31.4(3) ?
    C5 C4 C41 C46 . . . . 149.9(2) ?
    C46 C41 C42 C43 . . . . 1.8(3) ?
    C4 C41 C42 C43 . . . . -177.7(2) ?
    C41 C42 C43 C44 . . . . -0.9(3) ?
    C42 C43 C44 C45 . . . . -0.7(3) ?
    C42 C43 C44 Cl44 . . . . 179.81(17) ?
    C43 C44 C45 C46 . . . . 1.3(3) ?
    Cl44 C44 C45 C46 . . . . -179.14(16) ?
    C44 C45 C46 C41 . . . . -0.4(3) ?
    C42 C41 C46 C45 . . . . -1.1(3) ?
    C4 C41 C46 C45 . . . . 178.40(19) ?
    C3 C4 C5 C6 . . . . 23.3(3) ?
    C41 C4 C5 C6 . . . . -157.89(18) ?
    C4 C5 C6 C61 . . . . -176.97(18) ?
    C4 C5 C6 C1 . . . . -52.3(2) ?
    C11 C1 C6 C61 . . . . -54.7(2) ?
    C2 C1 C6 C61 . . . . -178.39(17) ?
    C11 C1 C6 C5 . . . . -179.88(17) ?
    C2 C1 C6 C5 . . . . 56.5(2) ?
    C5 C6 C61 C66 . . . . -115.4(2) ?
    C1 C6 C61 C66 . . . . 121.5(2) ?
    C5 C6 C61 C62 . . . . 65.2(2) ?
    C1 C6 C61 C62 . . . . -57.9(2) ?
    C66 C61 C62 C63 . . . . 0.0(3) ?
    C6 C61 C62 C63 . . . . 179.37(18) ?
    C61 C62 C63 C64 . . . . 0.8(3) ?
    C62 C63 C64 C65 . . . . -1.1(3) ?
    C62 C63 C64 F64 . . . . 179.03(16) ?
    F64 C64 C65 C66 . . . . -179.54(16) ?
    C63 C64 C65 C66 . . . . 0.5(3) ?
    C62 C61 C66 C65 . . . . -0.5(3) ?
    C6 C61 C66 C65 . . . . -179.92(18) ?
    C64 C65 C66 C61 . . . . 0.3(3) ?
    C3A C1A C2A C3A 2_667 . . . 0.4(4) ?
    C11A C1A C2A C3A . . . . -177.18(19) ?
    C1A C2A C3A C1A . . . 2_667 -0.4(4) ?
loop_
    _geom_hbond_atom_site_label_D
    _geom_hbond_atom_site_label_H
    _geom_hbond_atom_site_label_A
    _geom_hbond_site_symmetry_A
    _geom_hbond_distance_DH
    _geom_hbond_distance_HA
    _geom_hbond_distance_DA
    _geom_hbond_angle_DHA
    C45 H45 F64 1_556 0.94(2) 2.54(2) 3.327(3) 141.6(15)
    C5 H52 F64 2_656 0.938(19) 2.54(2) 3.432(3) 159.3(15)
    C6 H6 Cl44 2_657 1.003(19) 2.84(2) 3.846(3) 176.3(14)
    C65 H65 O12 2_756 0.94(2) 2.59(2) 3.519(3) 173.6(16)
    C3 H3 Cg . 0.918(19) 2.78(2) 3.627(3) 155.0(17)
    C3 H3 Cg 2_667 0.918(19) 2.78(2) 3.627(3) 155.0(17)
_iucr_refine_instructions_details
;
TITL hsy800lt in P-1
CELL  0.71073   7.572  11.259  13.362   69.42   86.58   70.98
ZERR     2.00   0.002   0.003   0.003    0.02    0.02    0.02
LATT   1
SFAC  C    H    O    F    CL
UNIT  49   44   6    2    2
omit 0 2 2
omit 0 2 1
omit 0 1 2
FMAP   2
PLAN  -5
ACTA    50.00
BOND   $H
L.S.   4
conf
mpla c41 c42 c43 c44 c45 c46
mpla c61 c62 c63 c64 c65 c66
mpla c1 c11 o12 o13
mpla c1 c2 o2 c3 c4
mpla c41 c42 c43 c44 c45 c46
eqiv $1 x,y,1+z
htab c45 f64_$1
eqiv $2 1-x,-y,1-z
htab c5 f64_$2
EQIV $3 1-X,-Y,2-Z
htab c6 cl44_$3
eqiv $4 2-x,-y,1-z
htab c65 o12_$4
temp -173
WGHT    0.032000
FVAR       4.70511
C1    1    0.661710    0.334639    0.633917    11.00000    0.01642    0.01718 =
         0.01823   -0.00632    0.00274   -0.00657
H1    2    0.553382    0.409900    0.589770    11.00000    0.01372
C11   1    0.834671    0.335439    0.571039    11.00000    0.02062    0.01632 =
         0.02150   -0.01077    0.00149   -0.00962
O12   3    0.988051    0.255717    0.602370    11.00000    0.01912    0.02369 =
         0.02711   -0.00839    0.00092   -0.00275
O13   3    0.792356    0.434307    0.475430    11.00000    0.01557    0.02055 =
         0.02028   -0.00506    0.00501   -0.00645
C14   1    0.941176    0.435602    0.400321    11.00000    0.01829    0.03114 =
         0.02328   -0.00517    0.00808   -0.01070
H141  2    0.920756    0.529365    0.359191    11.00000    0.03182
H142  2    1.060431    0.397531    0.442210    11.00000    0.02034
C15   1    0.924482    0.363927    0.328242    11.00000    0.03873    0.07489 =
         0.03799   -0.03504    0.01773   -0.02863
H151  2    1.031497    0.363858    0.273112    11.00000    0.04709
H152  2    0.938719    0.267096    0.369414    11.00000    0.05247
H153  2    0.812410    0.394837    0.290124    11.00000    0.06292
C2    1    0.679962    0.360079    0.736688    11.00000    0.01423    0.01487 =
         0.02189   -0.00587   -0.00047   -0.00381
O2    3    0.776105    0.426953    0.741667    11.00000    0.02494    0.02618 =
         0.02774   -0.01348    0.00644   -0.01571
C3    1    0.569630    0.308295    0.823861    11.00000    0.01896    0.01796 =
         0.01767   -0.00853    0.00175   -0.00629
H3    2    0.576962    0.330180    0.883118    11.00000    0.01691
C4    1    0.458706    0.239046    0.818104    11.00000    0.01428    0.01267 =
         0.01757   -0.00399    0.00075   -0.00324
C41   1    0.338014    0.196869    0.905289    11.00000    0.01599    0.01285 =
         0.01852   -0.00501    0.00196   -0.00232
C42   1    0.166720    0.187183    0.882806    11.00000    0.02166    0.02677 =
         0.01479   -0.00349   -0.00087   -0.00881
H42   2    0.131518    0.204348    0.815214    11.00000    0.01228
C43   1    0.049332    0.152547    0.962658    11.00000    0.01438    0.03540 =
         0.02342   -0.00479    0.00113   -0.00987
H43   2   -0.065803    0.150334    0.947446    11.00000    0.04151
C44   1    0.103334    0.125088    1.066891    11.00000    0.02199    0.02283 =
         0.02070   -0.00608    0.00681   -0.00808
CL44  5   -0.044818    0.081766    1.168051    11.00000    0.02560    0.04694 =
         0.02303   -0.00704    0.00938   -0.01482
C45   1    0.273957    0.130333    1.092981    11.00000    0.02391    0.02051 =
         0.01456   -0.00592    0.00015   -0.00506
H45   2    0.311268    0.109708    1.164664    11.00000    0.02118
C46   1    0.390020    0.166422    1.012577    11.00000    0.01836    0.01733 =
         0.02182   -0.00734   -0.00063   -0.00683
H46   2    0.511183    0.166375    1.033094    11.00000    0.02012
C5    1    0.450002    0.203634    0.719921    11.00000    0.01794    0.01649 =
         0.01733   -0.00531    0.00189   -0.00807
H51   2    0.339077    0.268298    0.669053    11.00000    0.01704
H52   2    0.438758    0.117909    0.739460    11.00000    0.01620
C6    1    0.624841    0.201615    0.656855    11.00000    0.01668    0.01940 =
         0.02092   -0.00946    0.00174   -0.00726
H6    2    0.734342    0.130495    0.704571    11.00000    0.01678
C61   1    0.611821    0.173268    0.555085    11.00000    0.01489    0.01761 =
         0.01868   -0.00650    0.00496   -0.01029
C62   1    0.481184    0.262720    0.471539    11.00000    0.01610    0.01797 =
         0.02686   -0.01067    0.00505   -0.00755
H62   2    0.396833    0.343685    0.478488    11.00000    0.01635
C63   1    0.469694    0.238168    0.378152    11.00000    0.01776    0.02435 =
         0.02158   -0.00631   -0.00049   -0.00797
H63   2    0.381109    0.300952    0.320141    11.00000    0.02706
C64   1    0.591275    0.120555    0.370906    11.00000    0.02268    0.02926 =
         0.01602   -0.01280    0.00839   -0.01828
F64   4    0.578850    0.094594    0.279368    11.00000    0.03487    0.03829 =
         0.02442   -0.02023    0.00841   -0.01901
C65   1    0.723076    0.029095    0.450034    11.00000    0.01840    0.01818 =
         0.02851   -0.01181    0.00999   -0.00825
H65   2    0.802599   -0.050183    0.442148    11.00000    0.01848
C66   1    0.732299    0.057062    0.542642    11.00000    0.01618    0.01672 =
         0.01903   -0.00284    0.00000   -0.00495
H66   2    0.821487   -0.004959    0.595667    11.00000    0.01066
C1A   1    0.692165    0.470018    1.022046    11.00000    0.06060    0.06371 =
         0.06548   -0.04327    0.01063   -0.02310
part 1
AFIX  43
H1A   2    0.821799    0.449330    1.037653    10.50000   -1.20000
part 2
C11A  1    0.885308    0.454707    1.035540    10.50000    0.05176    0.05962 =
         0.07074   -0.03463   -0.00099   -0.00687
AFIX 137
H11A  2    0.947918    0.448913    0.970259    10.50000   -1.20000
H11B  2    0.944934    0.372533    1.096156    10.50000   -1.20000
H11C  2    0.895388    0.532186    1.049449    10.50000   -1.20000
AFIX   0
part 0
C2A   1    0.603029    0.569191    0.926700    11.00000    0.06512    0.05994 =
         0.06079   -0.03551    0.00878   -0.02640
AFIX  43
H2A   2    0.672316    0.616620    0.876223    11.00000   -1.20000
AFIX   0
C3A   1    0.414331    0.598932    0.905166    11.00000    0.07257    0.05193 =
         0.05456   -0.02887    0.00923   -0.02393
AFIX  43
H3A   2    0.355171    0.667264    0.839953    11.00000   -1.20000
HKLF    4
REM  hsy800lt in P-1
REM R1 =  0.0423 for   2567 Fo > 4sig(Fo)  and  0.0818 for all   4154 data
REM    341 parameters refined using      0 restraints
END
WGHT      0.0471      0.0000
REM Highest difference peak  0.237,  deepest hole -0.278,  1-sigma level  0.051
Q1    1   0.5671  0.2851  0.6185  11.00000  0.05    0.24
Q2    1   0.4493  0.2153  0.7787  11.00000  0.05    0.23
Q3    1   0.3791  0.1442  0.9561  11.00000  0.05    0.23
Q4    1   0.7592  0.2481  0.6785  11.00000  0.05    0.22
Q5    1  -0.1106  0.1787  1.1316  11.00000  0.05    0.22
;
data_global
_journal_date_recd_electronic     2010-12-29
_journal_date_accepted     2011-01-04
_journal_name_full     'Acta Crystallographica, Section E'
_journal_year     2011
_journal_volume     67
_journal_issue      2
_journal_page_first     o334
_journal_page_last     o335
_journal_paper_category     QO
_journal_coeditor_code     DN2647
_publ_contact_author
;
Maciej Kubicki
Faculty of Chemistry
Adam Mickiewicz University
Grunwaldzka 6
60-780 Pozna\'n
Poland
;
_publ_contact_author_email     mkubicki@amu.edu.pl
_publ_section_title
;
(1<i>RS</i>,6<i>SR</i>)-Ethyl
4-(4-chlorophenyl)-6-(4-fluorophenyl)-2-oxocyclohex-3-ene-1-carboxylate
toluene hemisolvate
;
loop_
    _publ_author_name
    _publ_author_address
    'Dutkiewicz, Grzegorz'
;
Department of Chemistry
Adam Mickiewicz University
Grunwaldzka 6
60-780 Pozna\'n
Poland
;
    'Narayana, B.'
;
Department of Studies in Chemistry
Mangalore University,
Mangalagangotri 574 199,
India
;
    'Veena, K.'
;
Department of Studies in Chemistry
Mangalore University,
Mangalagangotri 574 199,
India
;
    'Yathirajan, H. S.'
;
Department of Studies in Chemistry
University of Mysore
Manasagangotri, Mysore 570 006
India
;
    'Kubicki, Maciej'
;  Department of Chemistry
Adam Mickiewicz University
Grunwaldzka 6
60-780 Pozna\'n
Poland
;
_publ_section_synopsis     .
