# Supplementary material for: (1RS,6SR)-Ethyl 4-(4-chloro­phen­yl)-6-(4-fluoro­phen­yl)-2-oxocyclo­hex-3-ene-1-carboxyl­ate toluene hemisolvate
Source: Acta Crystallogr Sect E Struct Rep Online. 2011 Jan 12;67(Pt 2):o334–5. doi: 10.1107/S1600536811000158 (PMC3051615; doi:10.1107/S1600536811000158)
Supplement: Supplementary file 2 [file e-67-0o334-Isup2.hkl]

#
# h,k,l, Fc-squared, Fo-squared, sigma(Fo-squared) and status flag
#
data_I
_shelx_title ' hsy800lt in P-1'
_shelx_refln_list_code          4
_shelx_F_calc_maximum      160.38
_exptl_crystal_F_000       438.00
_reflns_d_resolution_high  0.7513
 
loop_
 _symmetry_equiv_pos_as_xyz
 'x, y, z'
 '-x, -y, -z'
 
_cell_length_a     7.5720
_cell_length_b    11.2590
_cell_length_c    13.3620
_cell_angle_alpha  69.420
_cell_angle_beta   86.580
_cell_angle_gamma  70.980
 
_shelx_F_squared_multiplier     1.000
 
loop_
 _refln_index_h
 _refln_index_k
 _refln_index_l
 _refln_F_squared_calc
 _refln_F_squared_meas
 _refln_F_squared_sigma
 _refln_observed_status
   2   0   0     1733.72     1748.16      9.37 o
   3   0   0      785.08      773.42      6.97 o
   4   0   0       17.17       23.44      5.56 o
   5   0   0      264.78      271.16     13.61 o
   6   0   0       92.63       92.40     13.97 o
   7   0   0        3.63       -1.28     14.61 o
   8   0   0      106.20      106.65     17.15 o
  -8   1   0       47.39       45.90     16.92 o
  -7   1   0      183.06      180.23     17.89 o
  -6   1   0      876.04      906.29     32.54 o
  -5   1   0       12.95        7.93      7.61 o
  -4   1   0       21.53       24.02      7.10 o
  -3   1   0      112.73      134.52      7.53 o
  -2   1   0      821.92      843.85      9.57 o
  -1   1   0      959.94     1057.65     17.81 o
   1   1   0      956.93      822.79      7.77 o
   2   1   0      543.53      542.27      5.22 o
   3   1   0      751.30      774.40      7.92 o
   4   1   0      230.34      203.96      7.08 o
   5   1   0        0.74        0.51      8.74 o
   6   1   0      149.37      141.93     11.16 o
   7   1   0       40.18       46.13     15.13 o
   8   1   0      222.07      215.01     19.20 o
   9   1   0      391.61      359.07     29.46 o
  -8   2   0      233.29      225.12     20.69 o
  -7   2   0       24.23       13.61     15.59 o
  -6   2   0      548.76      527.50     19.25 o
  -5   2   0      124.85      118.86      8.35 o
  -4   2   0       31.23       33.71     11.75 o
  -3   2   0       69.98       61.40     10.56 o
  -2   2   0      468.16      502.29     11.91 o
  -1   2   0    10107.00    10306.45     36.86 o
   0   2   0      650.33      828.59      6.44 o
   1   2   0       30.04       24.33      3.67 o
   2   2   0     6729.83     6879.42     24.38 o
   3   2   0      575.74      564.69      6.23 o
   4   2   0      174.25      170.55      6.16 o
   5   2   0       99.51      100.60     11.24 o
   6   2   0      128.95      135.45     10.83 o
   7   2   0      128.97      141.08     12.11 o
   8   2   0      125.29      126.17     16.68 o
   9   2   0        0.57       10.10     17.59 o
  -7   3   0       91.32      107.74     17.91 o
  -6   3   0       14.97       19.22     15.32 o
  -5   3   0     1065.50     1068.23     22.20 o
  -4   3   0      247.77      250.89     14.02 o
  -3   3   0      143.76      142.69     11.69 o
  -2   3   0       57.20       76.00     17.15 o
  -1   3   0     2090.25     2127.55     25.78 o
   0   3   0     1469.16     1553.52     17.82 o
   1   3   0     5678.70     5645.93     23.39 o
   2   3   0      231.25      249.90      5.54 o
   3   3   0      376.23      372.59      9.08 o
   4   3   0        1.21        1.06      5.05 o
   5   3   0      666.02      649.21     11.77 o
   6   3   0      201.62      193.40     13.21 o
   7   3   0      579.12      586.11     15.07 o
   8   3   0       52.81       57.39     12.48 o
   9   3   0       54.82       31.31     16.78 o
  -7   4   0       87.75       94.23     18.05 o
  -6   4   0      283.84      253.43     18.66 o
  -5   4   0      148.65      173.35     15.44 o
  -4   4   0       66.18       85.90     12.87 o
  -3   4   0     1092.70     1048.83     18.47 o
  -2   4   0      326.30      371.66     18.03 o
  -1   4   0      717.87      765.92     14.18 o
   0   4   0     1185.98     1107.00     12.56 o
   1   4   0       59.53       52.92      5.34 o
   2   4   0       72.10       61.82      4.31 o
   3   4   0      325.17      313.99      6.02 o
   4   4   0     1501.01     1520.89     10.45 o
   5   4   0        7.77       11.96      6.17 o
   6   4   0      116.38      119.46     12.75 o
   7   4   0      435.02      421.40     17.29 o
   8   4   0      610.86      614.15     20.71 o
   9   4   0      128.29      168.39     15.12 o
  -7   5   0        0.08       -3.73     26.56 o
  -6   5   0       46.54       63.14     16.77 o
  -5   5   0       92.11       98.10     15.73 o
  -4   5   0      355.06      360.61     16.35 o
  -3   5   0       12.88       11.22     10.92 o
  -2   5   0     1478.62     1371.06     27.82 o
  -1   5   0      978.22      978.99     17.98 o
   0   5   0       23.07       25.70      6.32 o
   1   5   0       36.38       36.24      5.13 o
   2   5   0       71.01       74.92      5.07 o
   3   5   0      869.86      934.77      8.29 o
   4   5   0      254.98      261.18      7.86 o
   5   5   0      703.51      662.66      8.63 o
   6   5   0      645.70      632.09      8.94 o
   7   5   0      229.74      196.38     15.04 o
   8   5   0      339.36      322.41     14.02 o
   9   5   0       12.55       11.28     12.79 o
  10   5   0       16.73       22.62     22.84 o
  -6   6   0       28.66       21.53     17.27 o
  -5   6   0        2.16        5.52     15.46 o
  -4   6   0     1406.60     1351.00     24.91 o
  -3   6   0      133.57      121.97     22.08 o
  -2   6   0      484.66      530.18     22.24 o
  -1   6   0      116.80      119.53     21.44 o
   0   6   0      593.33      580.81     26.30 o
   1   6   0      112.20      115.44      5.85 o
   2   6   0      870.68      877.16     13.23 o
   3   6   0        0.10        1.47      4.30 o
   4   6   0       78.11       88.26      7.19 o
   5   6   0      178.34      182.69      8.25 o
   6   6   0       61.51       71.24      6.29 o
   7   6   0       38.98       37.89     13.11 o
   8   6   0       62.24       62.87     19.30 o
   9   6   0        0.32       -3.95     14.27 o
  -6   7   0        2.97       -2.83     26.13 o
  -5   7   0       12.97       23.19     16.27 o
  -4   7   0       19.38        7.43     14.33 o
  -3   7   0        2.62       14.27     12.72 o
  -2   7   0       12.32       24.61     17.15 o
  -1   7   0       28.99        5.56     29.94 o
   0   7   0        6.56       10.41     10.00 o
   1   7   0      164.98      189.82      9.09 o
   2   7   0      209.30      207.25      7.59 o
   3   7   0      726.20      740.88      7.60 o
   4   7   0       57.55       53.53      8.09 o
   5   7   0       71.08       73.86     10.94 o
   6   7   0      878.35      878.97     24.93 o
   7   7   0       20.57       10.78     13.22 o
   8   7   0        4.71        0.94     18.75 o
   9   7   0       29.37       22.82     20.42 o
  -5   8   0      177.22      156.00     27.10 o
  -4   8   0      204.53      181.12     17.23 o
  -3   8   0       56.19       60.70     14.09 o
  -2   8   0      134.39      150.23     25.25 o
  -1   8   0       20.37       20.41     15.17 o
   0   8   0      218.00      214.69     15.62 o
   1   8   0       80.86       85.33      9.26 o
   2   8   0      166.27      163.62     10.10 o
   3   8   0      275.93      272.97     13.20 o
   4   8   0       27.42       41.51      8.83 o
   5   8   0      254.58      261.97     10.14 o
   6   8   0       88.11       81.21     13.49 o
   7   8   0        1.40        7.82     13.59 o
   8   8   0       16.79       20.97     15.43 o
  -5   9   0      110.17       98.76     27.21 o
  -4   9   0       43.12       61.11     16.93 o
  -3   9   0       14.19       17.01     14.50 o
  -2   9   0        0.11        8.89     12.79 o
  -1   9   0        0.92       -0.53     17.26 o
   0   9   0      153.35      152.86     19.58 o
   1   9   0       50.72       49.17     12.10 o
   2   9   0       52.47       62.06     10.27 o
   3   9   0      520.93      547.19     13.12 o
   4   9   0       18.22       29.41      9.28 o
   5   9   0      407.03      429.02     17.02 o
   6   9   0      145.41      159.52     25.56 o
   7   9   0        2.99        4.33     14.38 o
   8   9   0       66.34       84.52     27.88 o
  -3  10   0       23.23       30.55     22.68 o
  -2  10   0        3.88       -3.24     19.26 o
  -1  10   0       95.70      106.10     15.16 o
   0  10   0       46.79       38.34     13.64 o
   1  10   0        5.02       12.92     12.76 o
   2  10   0       19.57       28.22     10.99 o
   3  10   0      112.78      128.75     11.46 o
   4  10   0      666.89      662.11     14.48 o
   5  10   0        0.47        2.30     13.38 o
   6  10   0        2.72        0.63     14.45 o
   7  10   0        6.77        9.64     14.86 o
  -2  11   0      141.29      176.52     24.63 o
  -1  11   0      124.00      112.70     16.12 o
   0  11   0       14.54        9.93     11.27 o
   1  11   0       24.56       20.13     13.49 o
   2  11   0       48.70       58.03     15.62 o
   3  11   0      203.74      197.99     12.75 o
   4  11   0      138.53      159.96     16.04 o
   5  11   0       31.04       35.11     15.17 o
   6  11   0        1.11        7.46     15.29 o
  -1  12   0        1.71        0.27     22.10 o
   0  12   0       47.71       37.79     16.23 o
   1  12   0       62.91       84.50     25.53 o
   2  12   0      103.96      106.34     16.45 o
   3  12   0        1.15        1.17     15.14 o
   4  12   0       21.65       34.56     15.38 o
   5  12   0      251.30      252.66     18.34 o
   2  13   0       79.70       53.47     16.75 o
   3  13   0       21.13       27.72     16.60 o
   4  13   0       15.73       28.22     28.65 o
  -3 -13   1        0.60       -2.25     27.65 o
  -2 -13   1       10.82      -18.91     26.56 o
  -5 -12   1        5.15        5.55     28.57 o
  -4 -12   1        3.20       10.27     26.09 o
  -3 -12   1       27.37       52.62     15.63 o
  -2 -12   1       45.24       38.66     13.33 o
  -1 -12   1       55.30       66.58     24.64 o
  -6 -11   1       60.32       87.80     29.04 o
  -5 -11   1       30.39       74.00     27.56 o
  -4 -11   1        6.27       10.37     14.18 o
  -3 -11   1        3.59        7.79     11.53 o
  -2 -11   1      223.49      241.19     13.76 o
  -1 -11   1        9.44        4.64     21.56 o
   0 -11   1        0.12       -0.92     14.00 o
   1 -11   1        7.81        8.68     15.48 o
   2 -11   1       37.12       46.21     21.46 o
  -7 -10   1       46.38       68.08     28.25 o
  -6 -10   1      116.23      122.40     25.36 o
  -5 -10   1      137.35      121.65     14.51 o
  -4 -10   1       13.85       29.83     10.59 o
  -3 -10   1        0.23        4.49     10.53 o
  -2 -10   1       90.67       78.52     14.89 o
  -1 -10   1      229.26      244.72     14.91 o
   0 -10   1       49.22       35.96     11.74 o
   1 -10   1      149.61      131.94     15.58 o
   2 -10   1        6.84       10.25     19.34 o
   3 -10   1        0.64       -9.75     21.83 o
  -8  -9   1        3.57       31.84     28.22 o
  -7  -9   1       37.21       43.60     26.12 o
  -6  -9   1        7.57       10.86     12.82 o
  -5  -9   1      835.47      827.38     19.88 o
  -4  -9   1       12.77       28.42      9.86 o
  -3  -9   1      296.28      279.47     11.93 o
  -2  -9   1      128.01      137.37     20.36 o
  -1  -9   1       43.74       43.65     11.44 o
   0  -9   1       18.64       19.76     10.43 o
   1  -9   1      180.76      189.05     25.19 o
   2  -9   1       35.52       60.65     19.27 o
   3  -9   1        0.13       17.42     14.74 o
   4  -9   1        9.67        2.47     16.58 o
  -8  -8   1       14.00       -8.37     24.85 o
  -7  -8   1      164.93      159.03     15.14 o
  -6  -8   1       33.21       44.39     12.48 o
  -5  -8   1      423.85      429.78     12.01 o
  -4  -8   1        2.02        4.22      8.82 o
  -3  -8   1       31.27       41.97      6.98 o
  -2  -8   1      269.60      306.52     19.61 o
  -1  -8   1      141.81      144.08     15.00 o
   0  -8   1        6.81        7.26      9.16 o
   1  -8   1        6.16        3.64     15.36 o
   2  -8   1      622.75      638.74     26.08 o
   3  -8   1        0.58        8.74     14.12 o
   4  -8   1       46.12       50.51     16.03 o
   5  -8   1        1.17      -16.53     24.70 o
  -8  -7   1       66.24       78.93     15.06 o
  -7  -7   1       24.48       21.30     13.21 o
  -6  -7   1       17.13       17.22      8.48 o
  -5  -7   1      135.74      152.07     11.39 o
  -4  -7   1        1.43       -1.92      6.15 o
  -3  -7   1       92.34       95.88      6.74 o
  -2  -7   1       19.73       21.05      6.79 o
  -1  -7   1       14.26       15.01     10.68 o
   0  -7   1      455.51      459.59     11.94 o
   1  -7   1       58.46       60.35     17.66 o
   2  -7   1      207.90      219.20     19.92 o
   3  -7   1       15.46       32.43     18.89 o
   4  -7   1       22.55       17.44     14.84 o
   5  -7   1      281.36      289.98     19.77 o
  -9  -6   1        5.05        0.91     20.06 o
  -8  -6   1      106.27      113.10     13.24 o
  -7  -6   1        2.50        3.15     12.75 o
  -6  -6   1      161.31      150.17      7.32 o
  -5  -6   1      249.85      261.33      9.54 o
  -4  -6   1      568.57      563.73      8.62 o
  -3  -6   1      602.90      631.66     11.42 o
  -2  -6   1       29.18       28.22      5.47 o
  -1  -6   1      315.32      315.99      8.94 o
   0  -6   1       29.90       44.09      8.35 o
   1  -6   1       64.09       63.58     21.83 o
   2  -6   1       19.10        7.35     12.84 o
   3  -6   1      644.86      702.40     26.60 o
   4  -6   1      145.29      139.33     20.46 o
   5  -6   1       34.48       42.83     16.14 o
   6  -6   1       50.64       65.68     18.19 o
  -9  -5   1        0.49        0.27     14.19 o
  -8  -5   1        4.66       10.36     10.75 o
  -7  -5   1        7.80        9.94      8.67 o
  -6  -5   1     1144.22     1132.61     12.22 o
  -5  -5   1       12.94       10.20      7.46 o
  -4  -5   1       43.55       51.13      6.03 o
  -3  -5   1     1167.98     1197.04      9.00 o
  -2  -5   1        0.95        3.07      4.88 o
  -1  -5   1       40.36       47.99      5.36 o
   0  -5   1        1.86        6.68      7.22 o
   1  -5   1      503.14      494.60     18.78 o
   2  -5   1       25.12       13.61     21.83 o
   3  -5   1      286.60      288.31     15.78 o
   4  -5   1      297.14      314.52     16.44 o
   5  -5   1        0.95       11.95     15.01 o
   6  -5   1        0.55        0.12     16.71 o
  -9  -4   1        0.82       -3.90     15.55 o
  -8  -4   1        3.84       -8.08     11.29 o
  -7  -4   1        5.83       11.47      9.78 o
  -6  -4   1     1117.60     1122.55     13.15 o
  -5  -4   1      994.57     1026.74     11.95 o
  -4  -4   1      592.73      630.36      8.65 o
  -3  -4   1     2257.79     2340.66     18.56 o
  -2  -4   1       62.23       63.57      4.73 o
  -1  -4   1       11.72        7.42      4.87 o
   0  -4   1        7.06       10.60      5.93 o
   1  -4   1       56.80       76.39      7.76 o
   2  -4   1       35.76       23.95     21.21 o
   3  -4   1     1211.89     1283.06     44.62 o
   4  -4   1       12.80       16.98     12.74 o
   5  -4   1        0.02        0.93     14.32 o
   6  -4   1      649.70      628.01     22.43 o
   7  -4   1       29.16       28.57     18.53 o
  -9  -3   1        0.01       -2.97     16.21 o
  -8  -3   1        9.29       20.63     15.57 o
  -7  -3   1      581.57      572.37     14.67 o
  -6  -3   1      196.96      205.84      7.76 o
  -5  -3   1      234.05      229.92      7.88 o
  -4  -3   1        9.87        7.31      5.17 o
  -3  -3   1     1268.17     1293.32     14.59 o
  -2  -3   1     3866.89     3723.19     24.95 o
  -1  -3   1      424.99      426.70      5.34 o
   0  -3   1      291.89      282.98      6.73 o
   1  -3   1       15.84       15.73      6.51 o
   2  -3   1     3208.38     3379.03     26.16 o
   3  -3   1       41.52       63.64     17.43 o
   4  -3   1       65.14       60.48     12.70 o
   5  -3   1      757.41      772.73     36.98 o
   6  -3   1      165.23      168.87     17.39 o
   7  -3   1      155.00      153.97     18.26 o
  -9  -2   1        4.52        5.84     23.16 o
  -8  -2   1      222.33      218.81     17.37 o
  -7  -2   1      275.40      238.05     16.04 o
  -6  -2   1       42.63       40.95      9.57 o
  -5  -2   1        1.76        1.36      5.83 o
  -4  -2   1       19.04       24.24      5.48 o
  -3  -2   1      178.58      195.86      6.33 o
  -2  -2   1     6471.28     7071.68     30.73 o
  -1  -2   1     1967.93     1947.36      9.43 o
   0  -2   1     2130.16     2098.33     18.10 o
   1  -2   1      415.76      402.11      7.68 o
   2  -2   1        7.34       11.90      7.10 o
   3  -2   1     1808.11     1806.70     20.87 o
   4  -2   1      219.04      224.57     12.98 o
   5  -2   1       36.07       42.16     13.31 o
   6  -2   1       39.64       44.37     15.26 o
   7  -2   1       78.85       76.78     16.70 o
  -9  -1   1       64.34       74.29     25.61 o
  -8  -1   1      337.07      349.03     19.60 o
  -7  -1   1      515.85      503.09     19.05 o
  -6  -1   1      761.25      782.79     19.39 o
  -5  -1   1       28.55       25.99      8.86 o
  -4  -1   1       53.00       55.12      5.73 o
  -3  -1   1      858.45      870.57     12.24 o
  -2  -1   1     3243.78     3221.02     17.70 o
  -1  -1   1        5.69       24.59      3.24 o
   0  -1   1      213.03      147.93      4.06 o
   1  -1   1    25721.69    25106.71    232.08 o
   2  -1   1      170.57      125.64      7.83 o
   3  -1   1      194.73      172.36      9.10 o
   4  -1   1       53.98       48.04     11.54 o
   5  -1   1        1.91        4.77     12.21 o
   6  -1   1      121.32      123.74     15.49 o
   7  -1   1       99.65       86.89     16.78 o
   8  -1   1       10.59       18.04     17.77 o
  -8   0   1      178.35      212.26     18.75 o
  -7   0   1       82.31       88.59     15.60 o
  -6   0   1       99.48       82.05     13.07 o
  -5   0   1      947.90      935.62     18.62 o
  -4   0   1      476.07      478.93     15.11 o
  -3   0   1      913.16      987.95      7.32 o
  -2   0   1      135.18      133.73      4.08 o
  -1   0   1      493.57      599.90      5.00 o
   1   0   1        5.41       22.11      4.10 o
   2   0   1     1095.82     1084.04     14.99 o
   3   0   1     3415.03     3433.94     54.58 o
   4   0   1      256.17      265.41      7.05 o
   5   0   1      143.29      141.29     13.25 o
   6   0   1        0.04        0.84     13.44 o
   7   0   1      145.36      141.34     17.99 o
   8   0   1        2.20        3.83     16.14 o
  -8   1   1       36.10       35.93     16.94 o
  -7   1   1      542.61      533.72     20.04 o
  -6   1   1      394.66      406.04     17.14 o
  -5   1   1      198.94      191.68      8.76 o
  -4   1   1      152.48      153.42      7.45 o
  -3   1   1      143.33      130.68      5.19 o
  -2   1   1      125.76      117.05      4.35 o
  -1   1   1     4190.95     4017.65     27.17 o
   1   1   1        2.46       15.11      5.11 o
   2   1   1      154.13      152.50      4.16 o
   3   1   1        5.40        4.68      4.61 o
   4   1   1       99.99      134.09      5.98 o
   5   1   1      962.17      944.66     15.14 o
   6   1   1      244.94      239.81     12.18 o
   7   1   1       17.27        8.34     13.42 o
   8   1   1       91.74       87.80     16.77 o
   9   1   1      116.20      112.48     25.71 o
  -8   2   1       78.47       77.01     18.72 o
  -7   2   1      304.55      315.45     18.89 o
  -6   2   1       16.72       19.97     13.87 o
  -5   2   1       72.84       71.26      7.50 o
  -4   2   1      330.52      310.77      7.94 o
  -3   2   1       67.04       59.74      5.39 o
  -2   2   1       74.58      102.87      7.05 o
  -1   2   1      294.77      340.92      7.78 o
   1   2   1      811.77      682.51      4.43 o
   2   2   1     5349.38     5469.66     30.52 o
   3   2   1       43.41       35.70      6.13 o
   4   2   1       10.25       11.41      7.95 o
   5   2   1        2.42       -3.24      8.36 o
   6   2   1     1020.25     1018.51     20.82 o
   7   2   1      163.81      158.72     12.55 o
   8   2   1      152.74      151.78     16.94 o
   9   2   1        0.09        5.58     17.58 o
  -7   3   1        0.45       13.05     18.76 o
  -6   3   1      118.44      115.90     16.95 o
  -5   3   1       67.23       61.29     13.86 o
  -4   3   1      142.58      126.74      6.22 o
  -3   3   1      537.50      559.83     14.60 o
  -2   3   1     1643.72     1608.45     25.22 o
  -1   3   1      200.55      218.56      7.28 o
   0   3   1    17967.52    17572.60    123.30 o
   1   3   1     4565.46     4810.80     14.17 o
   2   3   1      152.28      163.84      6.11 o
   3   3   1     1034.02     1112.01     13.20 o
   4   3   1     1082.67     1045.09     17.53 o
   5   3   1       16.02       12.32     10.33 o
   6   3   1      264.52      297.76     14.49 o
   7   3   1      221.39      206.28     12.45 o
   8   3   1      244.79      246.97     17.21 o
   9   3   1      240.00      249.13     20.03 o
  -7   4   1        0.74       -2.69     16.81 o
  -6   4   1       25.72       30.79     15.58 o
  -5   4   1        8.31        1.09     13.62 o
  -4   4   1      251.18      248.89     14.57 o
  -3   4   1       46.94       41.26     10.65 o
  -2   4   1      343.64      348.98     11.95 o
  -1   4   1     1518.66     1517.80     39.24 o
   0   4   1     4354.16     4468.90     39.88 o
   1   4   1       60.89       70.65      5.28 o
   2   4   1     1577.39     1509.11      7.00 o
   3   4   1      103.88       96.66      4.23 o
   4   4   1      585.01      593.67      7.70 o
   5   4   1      207.38      200.80     11.65 o
   6   4   1      395.81      398.89     15.45 o
   7   4   1       86.59       82.07     14.08 o
   8   4   1      139.26      125.28     12.97 o
   9   4   1       62.73       80.91     14.14 o
  -7   5   1        0.05       -2.28     25.37 o
  -6   5   1      162.33      162.71     17.99 o
  -5   5   1      222.62      216.77     16.73 o
  -4   5   1        0.10        2.79     12.72 o
  -3   5   1      328.98      347.14     14.07 o
  -2   5   1       10.20       14.11      9.67 o
  -1   5   1      308.51      283.66     16.57 o
   0   5   1      253.15      266.65      9.62 o
   1   5   1       32.92       26.87      4.90 o
   2   5   1        0.22        2.88      3.77 o
   3   5   1        0.07       -0.19      4.51 o
   4   5   1        0.13        0.76      4.49 o
   5   5   1       49.68       61.62      4.71 o
   6   5   1      342.16      347.43     14.71 o
   7   5   1      194.37      207.75     15.31 o
   8   5   1       12.13        8.89     14.64 o
   9   5   1       81.62       72.94     13.91 o
  -6   6   1        3.66        0.69     16.64 o
  -5   6   1        3.85        2.27     14.94 o
  -4   6   1      105.77       97.60     14.21 o
  -3   6   1      124.55      107.49     12.50 o
  -2   6   1      200.73      206.40     11.91 o
  -1   6   1        0.08        4.84     13.80 o
   0   6   1     1020.51     1058.31     16.79 o
   1   6   1      797.48      822.71     11.56 o
   2   6   1      597.11      684.49      7.64 o
   3   6   1      447.91      459.91      5.71 o
   4   6   1       46.91       46.63      5.55 o
   5   6   1        1.16        4.17      4.35 o
   6   6   1       32.03       28.36      4.88 o
   7   6   1       80.75       75.19     13.53 o
   8   6   1       82.21       80.54     14.96 o
   9   6   1        0.00        7.43     13.10 o
  10   6   1       17.70       12.57     24.22 o
  -6   7   1        0.78       -3.99     25.04 o
  -5   7   1       50.27       71.08     16.68 o
  -4   7   1      233.98      251.12     16.75 o
  -3   7   1       63.86       61.37     13.01 o
  -2   7   1        4.04       14.93     10.86 o
  -1   7   1        8.83       10.06     14.33 o
   0   7   1      681.66      665.51     20.82 o
   1   7   1     1724.10     1749.26     19.59 o
   2   7   1       14.02       19.14      6.35 o
   3   7   1      116.48      112.17      5.26 o
   4   7   1      213.02      211.04      6.92 o
   5   7   1      243.90      234.46      7.93 o
   6   7   1      633.56      644.58     18.36 o
   7   7   1        1.22        2.69     17.86 o
   8   7   1       21.43       19.63     19.82 o
   9   7   1      193.04      188.38     24.69 o
  -5   8   1       87.84      102.23     18.14 o
  -4   8   1      310.59      317.69     18.12 o
  -3   8   1        1.87        9.75     13.23 o
  -2   8   1        8.30       15.54     11.64 o
  -1   8   1      290.61      284.32     19.64 o
   0   8   1        9.05       14.56     16.23 o
   1   8   1      100.26       98.14      8.18 o
   2   8   1      368.84      372.00     11.23 o
   3   8   1        0.89        4.95      5.20 o
   4   8   1      340.30      360.30      9.85 o
   5   8   1       56.78       74.43     13.13 o
   6   8   1      423.70      401.70     17.03 o
   7   8   1      242.99      283.74     16.81 o
   8   8   1      137.03      136.88     22.15 o
   9   8   1       94.94       94.91     22.25 o
  -4   9   1      194.33      217.04     18.73 o
  -3   9   1       41.56       45.08     14.53 o
  -2   9   1      206.51      222.01     14.49 o
  -1   9   1      101.72      122.43     12.60 o
   0   9   1       35.76       34.89      9.43 o
   1   9   1       33.46       30.04      9.40 o
   2   9   1        2.44       -2.73      9.50 o
   3   9   1      322.62      311.87     11.38 o
   4   9   1       23.16       29.88      8.78 o
   5   9   1      250.71      241.60     15.61 o
   6   9   1        1.08       -4.17     13.34 o
   7   9   1       19.95        9.98     14.96 o
   8   9   1       10.18       24.64     20.10 o
  -3  10   1       13.33       16.12     22.61 o
  -2  10   1       99.43      111.76     21.95 o
  -1  10   1       25.48       36.32     18.32 o
   0  10   1      255.73      256.57     12.35 o
   1  10   1        5.68        8.88     11.43 o
   2  10   1       50.15       34.99     15.10 o
   3  10   1        6.44       -3.88     10.11 o
   4  10   1       30.39       16.14     13.52 o
   5  10   1        2.18       -2.37     13.25 o
   6  10   1       25.54       26.46     14.62 o
   7  10   1       17.50       14.25     15.72 o
   8  10   1        8.31       14.43     20.80 o
  -2  11   1        8.81       24.63     22.41 o
  -1  11   1       46.44       45.61     15.31 o
   0  11   1        1.50       -1.38     10.70 o
   1  11   1      121.20      149.11     14.04 o
   2  11   1       51.08       57.30     14.55 o
   3  11   1       59.15       34.67     11.07 o
   4  11   1       38.80       43.85     14.62 o
   5  11   1       31.49       23.29     14.83 o
   6  11   1      217.45      209.49     17.75 o
   7  11   1        7.03       -3.34     16.20 o
  -1  12   1       41.07       46.68     16.76 o
   0  12   1        5.78       -8.08     14.98 o
   1  12   1       68.47       76.98     14.56 o
   2  12   1        0.53        8.51     15.32 o
   3  12   1       33.67       21.22     14.89 o
   4  12   1       77.12       73.48     16.51 o
   5  12   1       98.31      103.35     17.14 o
   6  12   1       14.87       17.87     16.50 o
   0  13   1       47.04       34.87     22.46 o
   2  13   1       71.48       60.60     16.49 o
   3  13   1       11.57       13.87     16.59 o
   4  13   1      114.43      122.52     17.70 o
   5  13   1      137.31      112.73     22.46 o
   3  14   1       19.92        4.78     17.93 o
  -4 -12   2       41.22       55.98     29.19 o
  -3 -12   2       62.54       53.17     27.95 o
  -2 -12   2      135.85      118.49     27.85 o
  -1 -12   2      254.23      243.49     31.27 o
  -6 -11   2       25.53       14.57     30.08 o
  -5 -11   2       10.06       -0.79     28.18 o
  -4 -11   2        0.19       11.41     26.14 o
  -3 -11   2      181.49      205.01     13.49 o
  -2 -11   2        1.35        9.51     14.07 o
  -1 -11   2      148.26      105.67     27.00 o
   0 -11   2       62.11       34.56     18.04 o
   1 -11   2        2.17        6.37     18.73 o
   2 -11   2       65.38       31.94     23.97 o
  -7 -10   2       98.43      110.23     28.73 o
  -6 -10   2       18.59       20.64     24.67 o
  -5 -10   2        6.65        7.92     26.02 o
  -4 -10   2      241.43      227.89     12.11 o
  -3 -10   2        3.87       11.14     10.62 o
  -2 -10   2      295.34      259.80     24.21 o
  -1 -10   2        2.66        0.06     11.32 o
   0 -10   2      322.44      321.00     14.66 o
   1 -10   2        0.40        0.31     13.24 o
   2 -10   2       92.06      130.09     17.15 o
   3 -10   2       15.50       32.82     23.37 o
  -8  -9   2      106.68      113.20     29.78 o
  -7  -9   2       12.15       17.50     24.50 o
  -6  -9   2      384.14      386.02     29.35 o
  -5  -9   2      115.78      105.10     10.43 o
  -4  -9   2       35.62       47.03      9.89 o
  -3  -9   2        6.92       26.62     11.06 o
  -2  -9   2      316.51      337.71     23.37 o
  -1  -9   2      429.85      476.93     15.29 o
   0  -9   2      128.30      113.79     11.70 o
   1  -9   2       86.52       86.77     16.31 o
   2  -9   2      133.06      114.37     19.87 o
   3  -9   2       21.58       75.54     24.47 o
   4  -9   2        9.77       17.75     16.82 o
  -8  -8   2      331.20      299.48     31.06 o
  -7  -8   2       11.33       22.73     23.24 o
  -6  -8   2        3.40        6.03     11.30 o
  -5  -8   2       57.19       35.38      9.23 o
  -4  -8   2      476.60      479.37     12.30 o
  -3  -8   2       52.48       59.28     10.43 o
  -2  -8   2       35.12       65.29     20.01 o
  -1  -8   2       32.60       38.78      9.84 o
   0  -8   2       54.02       45.43      9.95 o
   1  -8   2      331.97      319.92     28.70 o
   2  -8   2      123.00      100.83     30.07 o
   3  -8   2        5.20        9.46     19.87 o
   4  -8   2       78.83       81.83     16.94 o
   5  -8   2       54.46       56.14     25.83 o
  -8  -7   2       14.89       23.70     25.17 o
  -7  -7   2        1.30        0.08     11.92 o
  -6  -7   2        0.04        4.41      8.53 o
  -5  -7   2      117.53      130.12     11.25 o
  -4  -7   2        1.08       -6.78      8.02 o
  -3  -7   2       18.82       15.08      6.24 o
  -2  -7   2      294.31      302.77     10.74 o
  -1  -7   2      106.94      108.93      8.35 o
   0  -7   2      371.76      363.03     14.03 o
   1  -7   2     1765.21     1727.53     50.50 o
   2  -7   2       93.13       91.12     27.89 o
   3  -7   2       38.47       41.69     18.80 o
   4  -7   2      132.81      139.96     16.40 o
   5  -7   2       34.68       29.12     17.13 o
  -8  -6   2        7.06        6.05     13.49 o
  -7  -6   2        3.35        3.54      9.05 o
  -6  -6   2      728.66      649.78     12.80 o
  -5  -6   2     4332.38     4281.47     24.65 o
  -4  -6   2      149.06      154.84      6.26 o
  -3  -6   2      380.96      367.48      7.76 o
  -2  -6   2      214.81      202.68      7.10 o
  -1  -6   2      192.72      186.57      7.65 o
   0  -6   2      211.33      214.35      9.64 o
   1  -6   2        8.50        4.96     10.28 o
   2  -6   2      110.05       99.18     32.85 o
   3  -6   2       12.49        7.79     16.92 o
   4  -6   2        8.35        2.75     14.49 o
   5  -6   2      153.25      154.59     17.57 o
   6  -6   2        1.12      -22.36     26.86 o
  -8  -5   2        6.90        2.97     12.44 o
  -7  -5   2      256.38      256.18      8.36 o
  -6  -5   2       69.31       74.67      7.21 o
  -5  -5   2     1628.24     1576.90     22.43 o
  -4  -5   2      909.39      925.44     12.23 o
  -3  -5   2      195.52      215.78      5.63 o
  -2  -5   2     1801.37     1845.24     11.02 o
  -1  -5   2      540.60      531.56      8.20 o
   0  -5   2       81.59       74.56      6.41 o
   1  -5   2       85.23       91.14     11.30 o
   2  -5   2       19.25       10.31     14.09 o
   3  -5   2      576.30      535.40     46.19 o
   4  -5   2      398.58      380.35     17.25 o
   5  -5   2       29.65       27.74     15.54 o
   6  -5   2       28.53       23.96     16.91 o
  -9  -4   2        1.46        0.73     20.38 o
  -8  -4   2       36.59       36.37     11.51 o
  -7  -4   2      202.53      215.23      9.26 o
  -6  -4   2      867.10      817.58     14.56 o
  -5  -4   2      729.75      716.61     11.78 o
  -4  -4   2     1420.81     1440.72     11.45 o
  -3  -4   2      301.62      303.39      7.04 o
  -2  -4   2       12.26       11.09      4.07 o
  -1  -4   2     1024.80      985.93      8.07 o
   0  -4   2      946.64      959.76     22.37 o
   1  -4   2     1594.50     1541.81     33.64 o
   2  -4   2       98.76       91.05     11.46 o
   3  -4   2      997.86     1012.54     56.45 o
   4  -4   2       12.33       24.36     12.56 o
   5  -4   2        5.92       -5.90     14.52 o
   6  -4   2       47.59       40.77     16.29 o
   7  -4   2        0.36      -24.44     26.94 o
  -9  -3   2        1.37        6.23     16.26 o
  -8  -3   2       17.95       31.14     14.71 o
  -7  -3   2        3.73        8.28     10.19 o
  -6  -3   2        4.51        8.93      6.48 o
  -5  -3   2      682.11      709.57      9.22 o
  -4  -3   2      320.15      342.97     15.86 o
  -3  -3   2     2287.34     2357.39     19.41 o
  -2  -3   2        0.38        1.84      3.62 o
  -1  -3   2      646.70      624.04      5.53 o
   0  -3   2       34.10       23.55      5.09 o
   1  -3   2       65.69       61.46      6.69 o
   2  -3   2        6.25        6.24     10.58 o
   3  -3   2       36.26       27.03     12.97 o
   4  -3   2      264.39      269.02     17.78 o
   5  -3   2        0.98        0.10     13.12 o
   6  -3   2        2.76       10.02     15.63 o
   7  -3   2       35.47       27.30     18.29 o
  -9  -2   2        2.95       17.45     21.99 o
  -8  -2   2      277.53      293.13     18.61 o
  -7  -2   2        0.05        6.33     13.27 o
  -6  -2   2      866.92      850.18     11.09 o
  -5  -2   2      819.98      778.46      9.52 o
  -4  -2   2       51.05       53.06      4.91 o
  -3  -2   2       49.51       50.53      6.18 o
  -2  -2   2     1300.77     1250.37     19.31 o
  -1  -2   2     2023.89     2099.30     34.84 o
   0  -2   2      450.19      478.84     15.75 o
   1  -2   2       63.59       34.77      6.86 o
   2  -2   2      409.84      429.90     10.58 o
   3  -2   2      302.70      286.37     19.85 o
   4  -2   2      335.27      306.00     17.69 o
   5  -2   2        1.53        6.40     12.54 o
   6  -2   2       26.06       -0.19     15.28 o
   7  -2   2        4.56       -1.72     16.84 o
  -9  -1   2       38.26       26.56     24.11 o
  -8  -1   2      139.83      142.41     17.48 o
  -7  -1   2       70.99       73.23     14.16 o
  -6  -1   2      593.36      614.77     17.81 o
  -5  -1   2      415.85      447.27      9.27 o
  -4  -1   2      521.01      528.81      6.95 o
  -3  -1   2       90.41       97.44      4.69 o
  -2  -1   2     3200.53     3524.98     26.82 o
  -1  -1   2      104.02      121.68     11.53 o
   0  -1   2       16.30       35.20      4.40 o
   1  -1   2     1500.87     1726.86     14.38 o
   2  -1   2      399.15      423.66      8.87 o
   3  -1   2     3643.31     3703.44     27.38 o
   4  -1   2      802.46      810.27     17.56 o
   5  -1   2      114.22       96.85     13.64 o
   6  -1   2      433.22      414.46     17.98 o
   7  -1   2       97.96       85.24     17.03 o
   8  -1   2      246.51      270.41     20.54 o
  -9   0   2      642.99      657.66     34.27 o
  -8   0   2      104.56       79.51     16.90 o
  -7   0   2      556.11      563.06     19.47 o
  -6   0   2       64.63       54.68     13.87 o
  -5   0   2        1.48        1.48     11.11 o
  -4   0   2      135.59      132.05      6.71 o
  -3   0   2       95.98       88.86      5.07 o
  -2   0   2      574.49      506.48      7.28 o
  -1   0   2       78.62       62.58      4.60 o
   0   0   2     1124.37      895.46      8.71 o
   1   0   2     1264.30     1284.25      9.78 o
   2   0   2      587.07      584.63      9.65 o
   3   0   2       93.31      113.85      8.01 o
   4   0   2       48.29       33.59     11.23 o
   5   0   2       97.92       94.44     10.26 o
   6   0   2      222.20      235.34     15.54 o
   7   0   2      348.07      375.94     19.49 o
   8   0   2       99.25       99.00     18.59 o
  -8   1   2       12.10        4.99     16.90 o
  -7   1   2       85.65       99.65     16.32 o
  -6   1   2      257.89      254.25     16.34 o
  -5   1   2      634.39      619.80     17.35 o
  -4   1   2        8.74       17.43     10.35 o
  -3   1   2      697.44      696.24     10.43 o
  -2   1   2     2475.62     2474.94     13.82 o
  -1   1   2        0.68        3.32      4.52 o
   1   1   2     1779.66     1947.00      8.56 o
   2   1   2      331.32      315.00     11.25 o
   3   1   2      771.07      761.65      9.23 o
   4   1   2       87.46       68.44      5.77 o
   5   1   2       88.38      103.28     12.99 o
   6   1   2       21.12       19.61     10.78 o
   7   1   2       74.77       80.03     15.66 o
   8   1   2        0.32        1.87     16.42 o
  -8   2   2        9.55       13.25     17.31 o
  -7   2   2      316.28      317.79     19.54 o
  -6   2   2      292.73      294.38     16.54 o
  -5   2   2       16.97       11.48     12.52 o
  -4   2   2      283.61      298.98     16.48 o
  -3   2   2      247.70      247.95     16.78 o
  -2   2   2     1121.57     1174.20     19.38 o
  -1   2   2      378.63      329.09      5.49 o
   1   2   2     9370.36     8706.68     70.92 o
   2   2   2     1823.10     1735.99     12.80 o
   3   2   2     1932.17     2066.47     21.60 o
   4   2   2      106.30       97.42      5.79 o
   5   2   2       12.29       15.51      5.94 o
   6   2   2        6.17       10.02     12.43 o
   7   2   2       20.72       11.92     11.48 o
   8   2   2       47.09       43.97     12.57 o
   9   2   2       28.71       21.30     24.59 o
  -7   3   2       97.36       82.91     16.84 o
  -6   3   2       42.93       55.84     24.24 o
  -5   3   2      358.48      348.59     16.05 o
  -4   3   2       35.01       36.34     11.90 o
  -3   3   2      203.04      216.05     11.98 o
  -2   3   2      146.84      143.26     15.78 o
  -1   3   2      180.25      179.28      4.41 o
   0   3   2     4768.94     4216.99     10.48 o
   1   3   2       16.46        7.23      3.50 o
   2   3   2       50.88       54.17      5.01 o
   3   3   2     2108.84     2195.55     16.67 o
   4   3   2      109.44      129.17      6.91 o
   5   3   2        3.04        5.59      7.51 o
   6   3   2       75.75       86.54     13.33 o
   7   3   2       24.45       30.96     13.74 o
   8   3   2       18.62       12.08     12.21 o
   9   3   2        0.75        8.56     16.79 o
  -7   4   2      273.53      316.16     25.41 o
  -6   4   2        0.03        6.84     15.55 o
  -5   4   2       13.83       12.24     13.43 o
  -4   4   2        2.46       -3.05     11.57 o
  -3   4   2      200.48      194.58     12.13 o
  -2   4   2        6.72        6.61      3.08 o
  -1   4   2     2852.44     2959.29     38.21 o
   0   4   2        0.89        3.41      4.56 o
   1   4   2     1926.78     1731.36     15.17 o
   2   4   2       67.22       47.96      4.50 o
   3   4   2      183.08      173.24      6.11 o
   4   4   2       18.07       11.92      4.43 o
   5   4   2        3.50       -0.79      6.50 o
   6   4   2      462.09      434.43     10.97 o
   7   4   2       30.89       33.92     13.90 o
   8   4   2       27.64       37.04     15.86 o
   9   4   2       75.59       95.28     14.61 o
  -7   5   2        9.30       30.05     24.77 o
  -6   5   2       44.68       60.18     16.51 o
  -5   5   2       18.66       27.38     14.11 o
  -4   5   2        4.93       -6.54     12.70 o
  -3   5   2       48.02       41.31     14.46 o
  -2   5   2      375.81      374.42      6.85 o
  -1   5   2     3612.15     3688.46     20.71 o
   0   5   2      260.43      274.74      7.19 o
   1   5   2       30.58       33.19      5.25 o
   2   5   2     1091.35     1202.06     12.89 o
   3   5   2        6.30       21.34      5.59 o
   4   5   2      338.90      285.65     17.17 o
   5   5   2       46.26       47.22      4.07 o
   6   5   2      338.65      317.84     14.36 o
   7   5   2      117.61      110.40     14.03 o
   8   5   2       25.22       41.59     14.95 o
   9   5   2      150.20      152.09     14.72 o
  -6   6   2       12.19       19.39     16.39 o
  -5   6   2       14.57       22.53     15.04 o
  -4   6   2       63.28       88.28     14.50 o
  -3   6   2       27.59       24.56      4.23 o
  -2   6   2       13.68       11.81      5.78 o
  -1   6   2        0.49        0.21      6.10 o
   0   6   2      466.73      476.83     11.99 o
   1   6   2      758.64      796.89     18.03 o
   2   6   2      379.78      358.76      5.29 o
   3   6   2        5.97        5.07      3.23 o
   4   6   2      352.01      355.07     10.10 o
   5   6   2      301.06      289.13     10.87 o
   6   6   2       43.18       42.64     11.78 o
   7   6   2      123.91      142.51     14.08 o
   8   6   2        7.23       -0.46     14.83 o
   9   6   2       63.09       61.31     16.81 o
  -6   7   2       33.06       36.24     24.32 o
  -5   7   2        0.27        6.99     15.97 o
  -4   7   2       74.48       70.05     14.61 o
  -3   7   2      381.32      387.92     16.25 o
  -2   7   2       68.98       81.77      7.31 o
  -1   7   2      689.43      668.62     10.60 o
   0   7   2      975.01      943.94     15.48 o
   1   7   2      236.20      213.69      9.09 o
   2   7   2      786.64      804.11      8.30 o
   3   7   2       38.41       34.70      4.26 o
   4   7   2        6.93        4.45      4.04 o
   5   7   2       15.08       12.95      4.01 o
   6   7   2      183.84      188.80     18.76 o
   7   7   2       33.97       27.78     12.78 o
   8   7   2      152.19      190.25     16.28 o
   9   7   2       53.66       80.23     18.95 o
  -6   8   2        5.40       48.80     26.02 o
  -5   8   2       95.43       96.28     17.67 o
  -4   8   2       32.74       52.49     15.26 o
  -3   8   2        0.36       -1.39     12.97 o
  -2   8   2      159.70      148.71      8.54 o
  -1   8   2      595.57      587.87     11.75 o
   0   8   2       14.41       13.81     10.03 o
   1   8   2       29.44       30.86      8.44 o
   2   8   2        0.18       -0.28      8.33 o
   3   8   2       68.59       65.67      4.88 o
   4   8   2       21.34       16.22      5.39 o
   5   8   2       32.56       30.71     13.16 o
   6   8   2        1.26       -1.89     13.37 o
   7   8   2        0.11       12.78     18.91 o
   8   8   2       21.81       19.65     19.25 o
   9   8   2       15.18       25.37     22.64 o
  -4   9   2        3.58       -3.50     15.57 o
  -3   9   2        4.75        3.47     13.60 o
  -2   9   2       36.92       35.93     12.25 o
  -1   9   2       50.77       59.00      8.39 o
   0   9   2       58.70       52.20      9.44 o
   1   9   2      110.20      110.69      9.87 o
   2   9   2        5.73       13.19     12.12 o
   3   9   2       96.20       96.40      8.62 o
   4   9   2        0.02        1.72     12.45 o
   5   9   2       65.43       66.05     13.87 o
   6   9   2        0.02       -1.87     13.67 o
   7   9   2        7.87       15.01     19.10 o
   8   9   2       39.79       45.61     21.50 o
   9   9   2        0.33        0.42     22.31 o
  -3  10   2       17.23       24.73     23.44 o
  -2  10   2        4.12        6.55     19.60 o
  -1  10   2        3.11       -2.36     19.44 o
   0  10   2      102.83       87.88     10.54 o
   1  10   2       41.24       32.39     12.23 o
   2  10   2       85.82       85.61     13.61 o
   3  10   2      178.54      183.77     14.96 o
   4  10   2      151.54      139.73     14.78 o
   5  10   2       13.82       10.57     13.92 o
   6  10   2      123.68      139.14     16.09 o
   7  10   2       16.64       24.27     15.49 o
   8  10   2        3.46        6.22     20.51 o
   9  10   2        0.47       -4.06     23.34 o
  -2  11   2        2.78       12.39     21.79 o
  -1  11   2       39.36       58.22     15.63 o
   0  11   2       15.83       20.26     10.91 o
   1  11   2        4.83        7.71     12.47 o
   2  11   2        9.01        5.47     13.93 o
   3  11   2       26.47       27.14     14.41 o
   4  11   2       22.46       34.00     14.61 o
   5  11   2      270.50      247.72     17.39 o
   6  11   2      128.42      130.61     17.01 o
   7  11   2       10.30       18.67     16.39 o
   8  11   2      131.12      134.94     24.62 o
  -1  12   2       29.59       13.57     16.02 o
   0  12   2       13.86       -0.89     14.92 o
   1  12   2        8.21        2.47     13.68 o
   2  12   2       30.25       60.89     15.18 o
   3  12   2       47.11       41.57     15.49 o
   4  12   2       25.91       13.53     15.49 o
   5  12   2      150.44      160.79     17.57 o
   6  12   2       38.62       43.34     16.72 o
   7  12   2       26.04       31.08     22.31 o
   0  13   2       20.83       19.41     16.32 o
   1  13   2       21.65       28.18     20.77 o
   2  13   2        9.87       19.96     16.02 o
   3  13   2        0.73       -2.13     15.96 o
   4  13   2       87.29       91.17     16.99 o
   5  13   2        4.50       13.37     17.16 o
   6  13   2       41.24       24.57     22.99 o
   3  14   2       97.95       73.23     18.74 o
   4  14   2       42.48       59.18     24.00 o
   5  14   2       10.07        9.05     23.74 o
  -3 -12   3      131.23      140.90     29.66 o
  -2 -12   3      257.87      230.21     29.05 o
  -1 -12   3       23.86       -0.86     28.05 o
  -5 -11   3        3.55       -4.44     26.73 o
  -4 -11   3       41.57       40.33     26.65 o
  -3 -11   3       70.56      124.13     24.35 o
  -2 -11   3       16.15       30.41     24.61 o
  -1 -11   3       10.81        3.13     24.39 o
   0 -11   3        6.58      -12.48     28.64 o
  -6 -10   3        4.33       32.09     28.31 o
  -5 -10   3      171.86      199.28     29.20 o
  -4 -10   3      173.45      175.15     17.95 o
  -3 -10   3        9.21       16.94     20.99 o
  -2 -10   3       48.46       44.50     15.07 o
  -1 -10   3       86.27       94.59     24.89 o
   0 -10   3      150.77      126.16     18.26 o
   1 -10   3       15.05        8.57     12.93 o
   2 -10   3        2.39        0.95     19.82 o
   3 -10   3       99.20       87.40     24.86 o
  -7  -9   3      393.79      382.92     31.57 o
  -6  -9   3        8.66        3.94     23.88 o
  -5  -9   3       19.50       26.58     21.09 o
  -4  -9   3       70.41       64.63     11.08 o
  -3  -9   3      324.71      305.37     14.50 o
  -2  -9   3       10.02       34.97     21.35 o
  -1  -9   3      100.60       91.16     19.50 o
   0  -9   3      141.97      134.13     12.02 o
   1  -9   3      188.50      159.21     13.15 o
   2  -9   3       39.55        9.14     17.75 o
   3  -9   3       12.42       17.52     20.68 o
   4  -9   3        1.47        9.48     25.58 o
  -8  -8   3      176.99      145.83     29.26 o
  -7  -8   3      289.75      261.04     29.05 o
  -6  -8   3        7.90        3.50     23.09 o
  -5  -8   3      542.74      537.84     13.40 o
  -4  -8   3       20.43       28.33      9.81 o
  -3  -8   3       18.74       23.21     10.05 o
  -2  -8   3      404.09      419.83     24.16 o
  -1  -8   3       22.45       25.20     20.54 o
   0  -8   3      280.66      284.60     12.03 o
   1  -8   3      102.61      109.49     12.00 o
   2  -8   3      620.08      550.54     20.70 o
   3  -8   3        1.47        3.20     20.01 o
   4  -8   3        0.95        7.91     16.18 o
  -9  -7   3        7.88       20.91     26.74 o
  -8  -7   3       47.22       31.21     24.66 o
  -7  -7   3      119.02      108.88     25.57 o
  -6  -7   3       49.18       50.88      9.14 o
  -5  -7   3      349.97      344.81     11.27 o
  -4  -7   3     1384.15     1374.01     17.52 o
  -3  -7   3       73.48       69.77      9.78 o
  -2  -7   3      453.31      445.21     13.15 o
  -1  -7   3      172.31      179.57      7.96 o
   0  -7   3       43.26       47.91      8.93 o
   1  -7   3      714.34      720.43     18.58 o
   2  -7   3       45.63       52.62     16.25 o
   3  -7   3      180.56      167.24     26.05 o
   4  -7   3       51.87       55.41     15.93 o
   5  -7   3      255.25      269.75     20.22 o
  -8  -6   3      293.10      310.89     27.60 o
  -7  -6   3      166.23      158.28     14.26 o
  -6  -6   3      568.01      514.20     12.24 o
  -5  -6   3      284.33      271.13      9.85 o
  -4  -6   3       44.38       51.07      5.59 o
  -3  -6   3       86.40       85.22      6.38 o
  -2  -6   3     1005.04     1019.76     13.41 o
  -1  -6   3       88.41       86.51      6.47 o
   0  -6   3       40.08       54.03      8.73 o
   1  -6   3        7.62        8.76     10.73 o
   2  -6   3       39.27       46.14     12.79 o
   3  -6   3       35.19       36.98     17.74 o
   4  -6   3      147.88      179.48     35.07 o
   5  -6   3       46.24       79.29     16.73 o
  -8  -5   3       65.93       82.42     23.30 o
  -7  -5   3      531.29      541.02     11.26 o
  -6  -5   3       56.73       59.07      6.94 o
  -5  -5   3        1.03        3.26      6.09 o
  -4  -5   3       48.10       53.62      7.90 o
  -3  -5   3       66.31       75.76      4.27 o
  -2  -5   3       43.56       48.49      4.57 o
  -1  -5   3      653.37      709.97     10.82 o
   0  -5   3      465.39      465.47      8.79 o
   1  -5   3      741.42      729.27     15.72 o
   2  -5   3      480.28      495.85     20.98 o
   3  -5   3      344.87      279.08     43.03 o
   4  -5   3      137.47      131.66     20.37 o
   5  -5   3        6.83       14.90     15.36 o
   6  -5   3        0.52        7.70     17.00 o
  -8  -4   3      106.83       80.28     18.32 o
  -7  -4   3        8.59        4.62      7.62 o
  -6  -4   3      334.74      335.01      8.01 o
  -5  -4   3       78.64       71.62      5.54 o
  -4  -4   3      702.48      692.01     13.58 o
  -3  -4   3      301.09      320.39      5.39 o
  -2  -4   3      297.56      295.60      8.99 o
  -1  -4   3        6.11        8.26      4.30 o
   0  -4   3     1138.29     1143.83     13.57 o
   1  -4   3      758.71      767.40     14.73 o
   2  -4   3      101.53       84.66     11.40 o
   3  -4   3      218.50      210.11     25.76 o
   4  -4   3       82.39       92.60     19.45 o
   5  -4   3        0.53        3.03     14.31 o
   6  -4   3       40.47       67.43     16.72 o
  -9  -3   3        1.47        7.05     19.91 o
  -8  -3   3       12.69       19.66     17.92 o
  -7  -3   3      160.85      163.97     10.47 o
  -6  -3   3       10.98        9.22      6.90 o
  -5  -3   3      262.31      273.44      7.68 o
  -4  -3   3      182.94      186.56      5.38 o
  -3  -3   3       74.38       86.56      3.99 o
  -2  -3   3      934.57     1036.02     15.41 o
  -1  -3   3     1160.77     1178.67     25.95 o
   0  -3   3       89.45       98.38      6.41 o
   1  -3   3     1664.18     1852.54     33.15 o
   2  -3   3      566.48      613.90     14.54 o
   3  -3   3      272.07      235.64     22.05 o
   4  -3   3       60.63       42.11     17.26 o
   5  -3   3      311.95      324.53     16.93 o
   6  -3   3      137.73      147.56     16.81 o
   7  -3   3       27.14       21.79     18.14 o
  -9  -2   3       31.09       41.60     22.82 o
  -8  -2   3       13.16       22.91     15.29 o
  -7  -2   3        0.32        2.39      9.92 o
  -6  -2   3       36.46       30.41      7.56 o
  -5  -2   3     2206.09     2148.64     13.90 o
  -4  -2   3     1635.77     1712.77     17.47 o
  -3  -2   3     2419.99     2712.59     15.36 o
  -2  -2   3      367.12      287.47      4.31 o
  -1  -2   3     1124.95     1214.49     19.87 o
   0  -2   3     2128.46     2131.87     24.67 o
   1  -2   3       67.03       64.37      6.65 o
   2  -2   3      398.81      407.16     12.71 o
   3  -2   3       97.63       82.27     11.51 o
   4  -2   3      327.60      368.39     21.30 o
   5  -2   3       33.08       37.40     13.69 o
   6  -2   3       73.27       72.82     15.75 o
   7  -2   3      296.19      297.93     19.76 o
  -9  -1   3       73.21       53.67     23.14 o
  -8  -1   3      101.06      106.28     16.59 o
  -7  -1   3       21.36       12.72     13.71 o
  -6  -1   3      451.17      443.29     12.76 o
  -5  -1   3        8.85       11.22      6.62 o
  -4  -1   3       19.83       15.68      5.26 o
  -3  -1   3     2098.33     2232.75     28.73 o
  -2  -1   3       26.36       42.60      4.47 o
  -1  -1   3     1232.12     1161.62     13.87 o
   0  -1   3      315.75      328.53      6.06 o
   1  -1   3     8927.58     8793.15     48.20 o
   2  -1   3       21.67       36.11      6.88 o
   3  -1   3     1112.99     1230.10     14.83 o
   4  -1   3        1.70       15.16     11.03 o
   5  -1   3        0.02        5.04     12.23 o
   6  -1   3       39.05       32.49     14.05 o
   7  -1   3        7.16       18.68     15.77 o
   8  -1   3       69.50       59.98     18.11 o
  -9   0   3      129.97      130.37     25.60 o
  -8   0   3       63.18       83.19     16.58 o
  -7   0   3       32.01       34.94     14.84 o
  -6   0   3      198.94      171.79     13.69 o
  -5   0   3        6.33       15.72      8.38 o
  -4   0   3     1738.51     1808.81     17.64 o
  -3   0   3     2161.90     2376.90     10.64 o
  -2   0   3      189.90      170.78      5.67 o
  -1   0   3      519.10      507.69     10.58 o
   0   0   3       10.55        8.26      3.53 o
   1   0   3      127.66      126.09      6.05 o
   2   0   3      716.28      754.32      9.16 o
   3   0   3       91.96       82.43      8.58 o
   4   0   3       83.46       98.03     12.27 o
   5   0   3       43.08       45.00     10.10 o
   6   0   3       79.37       54.60     14.48 o
   7   0   3        8.86        6.85     15.62 o
   8   0   3        5.39        1.69     17.66 o
  -8   1   3       65.54       73.24     17.63 o
  -7   1   3        0.40       -4.87     14.34 o
  -6   1   3      298.78      281.53     18.47 o
  -5   1   3     2708.90     2664.08     47.84 o
  -4   1   3      490.07      500.83     17.35 o
  -3   1   3        0.03        1.99      4.38 o
  -2   1   3       43.39       41.97      5.71 o
  -1   1   3      291.94      279.67      6.86 o
   0   1   3     1511.71     1292.69      9.23 o
   1   1   3     1030.00     1038.66      7.61 o
   2   1   3       52.54       46.21      6.11 o
   3   1   3      180.94      165.19      8.40 o
   4   1   3      295.51      356.51     10.29 o
   5   1   3       32.07       49.79     12.45 o
   6   1   3        2.54       -2.49     10.36 o
   7   1   3       55.24       70.02     13.02 o
   8   1   3        1.63       -1.81     16.21 o
  -8   2   3        0.30        2.67     16.80 o
  -7   2   3        4.76        2.90     15.03 o
  -6   2   3       59.54       71.47     14.03 o
  -5   2   3       32.21       32.95     12.77 o
  -4   2   3      866.41      879.10     17.48 o
  -3   2   3        4.31        5.62      8.05 o
  -2   2   3      213.91      237.47      6.17 o
  -1   2   3     1904.47     1761.83     15.48 o
   0   2   3      522.46      392.00     10.15 o
   1   2   3      557.81      488.28      7.23 o
   2   2   3      249.65      244.35      8.58 o
   3   2   3      546.19      543.63      9.89 o
   4   2   3     3151.90     3301.63     45.33 o
   5   2   3       24.58       29.15      6.19 o
   6   2   3      131.95      144.94     13.92 o
   7   2   3       27.68       22.56     11.90 o
   8   2   3      150.12      134.93     14.02 o
  -7   3   3      193.03      174.93     18.11 o
  -6   3   3      686.41      702.31     21.03 o
  -5   3   3       33.40       34.52     12.62 o
  -4   3   3      111.77      121.19     12.68 o
  -3   3   3      552.77      567.88     14.34 o
  -2   3   3     2008.99     2021.66     17.78 o
  -1   3   3       48.07       35.79      3.57 o
   0   3   3     6156.18     5590.40     22.57 o
   1   3   3      481.77      564.28      5.22 o
   2   3   3     1645.57     1575.06     31.12 o
   3   3   3      400.04      356.40     12.37 o
   4   3   3      116.74      108.45      4.77 o
   5   3   3      304.56      292.53      6.94 o
   6   3   3      164.77      151.54      8.57 o
   7   3   3      507.98      495.23     20.33 o
   8   3   3       42.52       32.88     12.56 o
   9   3   3       49.30       74.97     15.29 o
  -7   4   3      140.40      143.57     18.13 o
  -6   4   3        0.10        5.89     15.02 o
  -5   4   3      483.38      478.71     17.95 o
  -4   4   3      412.85      398.43     16.20 o
  -3   4   3       22.37       16.22     10.45 o
  -2   4   3       18.41       19.52      9.45 o
  -1   4   3      140.26      147.35      6.74 o
   0   4   3      705.61      607.03     14.21 o
   1   4   3      315.29      379.32      7.13 o
   2   4   3      192.41      197.78      6.21 o
   3   4   3       88.75      106.64      9.21 o
   4   4   3        0.13        1.73      4.22 o
   5   4   3        4.79        9.58      6.67 o
   6   4   3       62.36       54.44     12.48 o
   7   4   3      279.93      279.26     16.65 o
   8   4   3       62.96       74.16     16.48 o
   9   4   3       38.50       52.08     14.56 o
  -7   5   3       20.18       17.73     17.49 o
  -6   5   3        0.11        2.54     15.54 o
  -5   5   3        2.58       -1.11     13.78 o
  -4   5   3       97.36      112.24     13.35 o
  -3   5   3      239.63      244.98     12.97 o
  -2   5   3      450.85      449.67     13.04 o
  -1   5   3        0.18        4.19      5.25 o
   0   5   3      102.54      100.85      4.62 o
   1   5   3      906.28      935.99      6.85 o
   2   5   3      541.55      553.51      5.46 o
   3   5   3     1034.90     1045.94     13.40 o
   4   5   3        7.80        9.68      8.74 o
   5   5   3       67.48       55.65     10.26 o
   6   5   3       79.57       75.64     12.52 o
   7   5   3       31.96       23.24     13.26 o
   8   5   3        3.38        5.84     15.08 o
   9   5   3        0.37       -7.82     16.43 o
  -6   6   3        0.00      -12.94     16.48 o
  -5   6   3        4.75        4.54     14.59 o
  -4   6   3        0.01        6.29     12.59 o
  -3   6   3       14.66        6.95     11.36 o
  -2   6   3        0.29       -0.27      4.07 o
  -1   6   3      390.48      409.32      8.02 o
   0   6   3     1623.87     1606.40     13.66 o
   1   6   3      217.05      200.30      8.48 o
   2   6   3       98.14       96.73      7.50 o
   3   6   3      766.10      804.20     15.74 o
   4   6   3       58.99       58.82      6.92 o
   5   6   3       16.97       16.34      9.97 o
   6   6   3       14.65       11.34     11.83 o
   7   6   3      102.73      106.04     13.66 o
   8   6   3       11.67       18.89     14.71 o
   9   6   3       44.41       47.54     16.75 o
  -6   7   3       34.87       37.81     25.39 o
  -5   7   3       23.65       22.13     15.22 o
  -4   7   3       43.25       45.39     14.32 o
  -3   7   3       19.09       18.94     12.46 o
  -2   7   3      128.46      123.44      7.28 o
  -1   7   3       85.30       76.16      6.64 o
   0   7   3      281.13      285.28      7.29 o
   1   7   3      183.36      140.93      8.96 o
   2   7   3      549.88      568.30     10.38 o
   3   7   3       12.01        8.14      3.77 o
   4   7   3       17.01       13.29      2.59 o
   5   7   3        2.85       10.26      9.47 o
   6   7   3      154.16      146.93     12.88 o
   7   7   3       16.36       15.03     12.92 o
   8   7   3       23.36       23.41     14.36 o
   9   7   3       80.29       81.67     16.89 o
  -6   8   3        3.16       13.88     24.68 o
  -5   8   3        1.74       12.02     15.98 o
  -4   8   3       14.18       27.32     14.61 o
  -3   8   3        5.23       10.62     12.49 o
  -2   8   3       10.48       13.59     10.95 o
  -1   8   3     1059.18     1052.43     12.53 o
   0   8   3       18.77       25.99      6.16 o
   1   8   3        4.67        9.13      3.97 o
   2   8   3       89.00       77.36     10.27 o
   3   8   3       62.03       64.09      4.58 o
   4   8   3       67.08       56.14      7.48 o
   5   8   3       13.18       18.73     13.53 o
   6   8   3        0.26        4.34     18.15 o
   7   8   3       23.95       32.34     19.10 o
   8   8   3        1.98       -3.11     14.08 o
   9   8   3        3.48        3.96     16.23 o
  -4   9   3        1.29       -2.07     22.78 o
  -3   9   3        7.70        2.72     13.42 o
  -2   9   3       59.45       41.04     11.28 o
  -1   9   3       10.73       11.36      7.37 o
   0   9   3        9.75       11.42      6.07 o
   1   9   3       94.93       91.32      5.43 o
   2   9   3      129.79      110.50     11.04 o
   3   9   3        3.67       -1.60     12.49 o
   4   9   3      191.18      200.60     14.72 o
   5   9   3      752.79      734.40     31.71 o
   6   9   3       47.51       63.91     19.43 o
   7   9   3        0.08       16.51     19.15 o
   8   9   3        9.47        8.33     21.75 o
   9   9   3        3.12       -1.74     22.43 o
  -3  10   3       97.87      109.82     24.37 o
  -2  10   3        5.80       -3.77     21.04 o
  -1  10   3      122.93       95.23     20.30 o
   0  10   3      367.11      360.62     12.28 o
   1  10   3       57.20       39.62      9.71 o
   2  10   3       80.90       68.45     13.36 o
   3  10   3        1.09        8.59     12.73 o
   4  10   3       20.39       22.08     14.29 o
   5  10   3       44.97       52.40     15.16 o
   6  10   3      480.33      490.17     20.16 o
   7  10   3        0.11       13.30     21.30 o
   8  10   3      107.25      106.79     22.64 o
   9  10   3      122.87       98.39     25.04 o
  -2  11   3       51.13       54.84     23.34 o
  -1  11   3      327.97      351.50     18.56 o
   0  11   3       16.62       14.61     10.33 o
   1  11   3        4.28        4.03     12.05 o
   2  11   3        0.23       -0.64     13.50 o
   3  11   3       54.98       52.80     14.51 o
   4  11   3       64.27       45.90     15.02 o
   5  11   3       35.22       21.77     15.20 o
   6  11   3        2.46        4.80     15.62 o
   7  11   3        3.98       11.17     21.18 o
   8  11   3        5.56       -0.17     23.08 o
  -1  12   3        5.72       42.25     16.37 o
   0  12   3       43.92       50.34     15.41 o
   1  12   3       44.73       45.92     14.01 o
   2  12   3       10.27        6.30     14.15 o
   3  12   3        7.28       23.46     14.52 o
   4  12   3       15.53       21.26     15.81 o
   5  12   3      150.58      157.28     17.67 o
   6  12   3       10.87       26.20     17.26 o
   7  12   3       14.58       24.85     23.05 o
   8  12   3        1.18       13.10     23.24 o
   0  13   3       43.43       12.36     15.83 o
   1  13   3        0.68        1.84     19.31 o
   2  13   3        3.92       11.99     15.42 o
   3  13   3       10.35       22.26     16.16 o
   4  13   3       23.25       14.94     16.14 o
   5  13   3       10.11        4.08     17.03 o
   6  13   3       14.46       15.46     22.30 o
   7  13   3       23.72        2.29     24.34 o
   1  14   3       56.17       80.99     23.05 o
   3  14   3       58.06       65.23     18.34 o
   4  14   3        3.87       10.38     17.62 o
   5  14   3        0.68       -8.96     23.12 o
   6  14   3      125.17      134.04     26.00 o
  -2 -12   4        0.01        2.94     27.24 o
  -4 -11   4      203.62      248.64     30.99 o
  -3 -11   4        3.44       32.49     24.46 o
  -2 -11   4       80.78       86.82     27.58 o
  -1 -11   4       20.06        9.32     26.25 o
   0 -11   4        1.09      -24.91     29.82 o
  -5 -10   4       10.33       13.92     28.19 o
  -4 -10   4      101.07      121.86     24.14 o
  -3 -10   4      117.14      123.95     23.79 o
  -2 -10   4      650.35      645.50     30.41 o
  -1 -10   4       14.88       33.04     24.44 o
   0 -10   4        1.41       12.51     26.46 o
   1 -10   4       25.92        0.83     18.96 o
  -7  -9   4       31.74       22.80     28.58 o
  -6  -9   4        0.00       -6.09     26.41 o
  -5  -9   4      167.80      139.10     17.05 o
  -4  -9   4      369.22      387.32     25.10 o
  -3  -9   4        4.39       16.64     22.86 o
  -2  -9   4       16.18       34.60     21.93 o
  -1  -9   4      432.44      433.28     29.02 o
   0  -9   4        6.79       10.49     16.20 o
   1  -9   4       67.55       71.96     12.75 o
   2  -9   4       34.27       59.01     20.12 o
   3  -9   4       21.47       16.38     21.44 o
  -8  -8   4       26.28       48.58     26.80 o
  -7  -8   4      153.02      150.54     27.27 o
  -6  -8   4        7.05       17.73     14.01 o
  -5  -8   4       29.33       20.71     14.83 o
  -4  -8   4      192.55      176.50     21.38 o
  -3  -8   4       77.04       67.59     10.40 o
  -2  -8   4       36.31       46.39     22.15 o
  -1  -8   4       69.15       60.09     15.28 o
   0  -8   4        0.20        3.56      9.39 o
   1  -8   4       24.23       24.15     10.77 o
   2  -8   4       44.81       36.85     20.61 o
   3  -8   4      201.60      236.79     22.02 o
   4  -8   4       40.52       68.92     34.35 o
  -8  -7   4       11.28       -0.49     24.72 o
  -7  -7   4      581.44      545.46     32.55 o
  -6  -7   4        0.59      -11.16     13.11 o
  -5  -7   4       27.96       30.11     13.18 o
  -4  -7   4        8.87       12.22      8.23 o
  -3  -7   4      368.45      368.38     11.79 o
  -2  -7   4       26.87       30.49     20.22 o
  -1  -7   4      258.77      287.23     11.08 o
   0  -7   4       22.01       25.78     13.77 o
   1  -7   4        5.64       15.14     10.06 o
   2  -7   4       65.12       51.54     17.65 o
   3  -7   4       37.23       35.59     26.03 o
   4  -7   4        0.02       -5.03     20.77 o
   5  -7   4       73.62       82.87     25.08 o
  -9  -6   4      188.75      182.71     27.91 o
  -8  -6   4        4.54       10.04     23.76 o
  -7  -6   4      126.96      117.22     11.19 o
  -6  -6   4      326.40      303.12     20.29 o
  -5  -6   4      130.56      126.53      8.48 o
  -4  -6   4      105.04      113.87      8.41 o
  -3  -6   4        0.02        7.04     10.98 o
  -2  -6   4       86.03       78.48      5.04 o
  -1  -6   4       51.40       46.34      7.79 o
   0  -6   4       55.63       60.31      8.49 o
   1  -6   4      390.51      415.73     27.28 o
   2  -6   4      721.54      721.52     19.39 o
   3  -6   4      172.90      154.24     20.06 o
   4  -6   4       11.09       14.54     19.63 o
   5  -6   4       60.44       63.52     17.30 o
  -8  -5   4       27.03       34.04     22.02 o
  -7  -5   4       62.44       67.05     10.42 o
  -6  -5   4       25.47       29.36      8.34 o
  -5  -5   4        0.06        3.75      5.07 o
  -4  -5   4      371.05      341.62     12.66 o
  -3  -5   4        0.46       -2.87      6.40 o
  -2  -5   4      426.49      393.78     20.60 o
  -1  -5   4      226.02      228.44      8.17 o
   0  -5   4       42.73       40.22      7.72 o
   1  -5   4      146.74      160.93     17.06 o
   2  -5   4      161.62      161.22     13.32 o
   3  -5   4      154.39      137.30     14.69 o
   4  -5   4      657.70      653.99     48.19 o
   5  -5   4        5.23       21.80     16.00 o
   6  -5   4        0.01       -7.25     18.23 o
  -8  -4   4        9.54       19.19     19.06 o
  -7  -4   4      115.20      116.00      8.66 o
  -6  -4   4      226.26      216.00      7.34 o
  -5  -4   4        1.53       -0.98      4.64 o
  -4  -4   4      216.03      205.05      4.68 o
  -3  -4   4        0.39        2.52      5.39 o
  -2  -4   4     1622.41     1650.62     17.72 o
  -1  -4   4      653.83      623.10      8.96 o
   0  -4   4        2.83        4.00      6.93 o
   1  -4   4       90.32       99.09     10.52 o
   2  -4   4        7.91       17.46     10.69 o
   3  -4   4      451.20      435.96     16.55 o
   4  -4   4       29.41       20.28     26.50 o
   5  -4   4       13.32       28.23     17.90 o
   6  -4   4        0.04        6.86     16.39 o
  -8  -3   4       33.43       25.09     11.89 o
  -7  -3   4       36.67       40.86      9.37 o
  -6  -3   4        8.94        5.19      7.98 o
  -5  -3   4      227.26      223.87      6.75 o
  -4  -3   4      531.73      527.17      6.58 o
  -3  -3   4     1350.67     1290.60     35.67 o
  -2  -3   4     1813.48     1785.40     87.49 o
  -1  -3   4      263.32      242.53     10.52 o
   0  -3   4      101.28      100.48      5.58 o
   1  -3   4     1728.85     1775.76     38.39 o
   2  -3   4       14.37       12.86     10.31 o
   3  -3   4       89.29       80.96     12.21 o
   4  -3   4       89.59       81.84     26.18 o
   5  -3   4       87.63       97.57     15.43 o
   6  -3   4        1.02        6.40     15.58 o
   7  -3   4       30.11       31.59     18.57 o
  -8  -2   4      272.82      310.73     22.03 o
  -7  -2   4      156.23      138.90     10.07 o
  -6  -2   4        2.53        6.01      8.12 o
  -5  -2   4       79.26       97.16      6.74 o
  -4  -2   4       52.37       50.33      6.38 o
  -3  -2   4        8.34        8.57      4.00 o
  -2  -2   4     1636.57     1695.58     26.16 o
  -1  -2   4      168.14      167.79      5.72 o
   0  -2   4      268.14      318.42      8.98 o
   1  -2   4      601.51      656.11     19.10 o
   2  -2   4     1392.40     1463.19     18.80 o
   3  -2   4      160.55      139.80     13.44 o
   4  -2   4        0.77       -8.38     12.37 o
   5  -2   4        0.33        8.76     13.34 o
   6  -2   4       17.97       17.40     16.07 o
   7  -2   4       12.68        9.78     16.68 o
  -9  -1   4        1.00        9.78     23.20 o
  -8  -1   4       33.16       40.79     15.09 o
  -7  -1   4      546.53      595.06     15.50 o
  -6  -1   4      715.23      744.86     12.13 o
  -5  -1   4        9.95       13.91      7.57 o
  -4  -1   4       54.90       53.64      6.46 o
  -3  -1   4      812.17      918.05     10.03 o
  -2  -1   4     3434.19     3648.79     12.40 o
  -1  -1   4      186.00      182.50      4.71 o
   0  -1   4        0.57        0.10      4.39 o
   1  -1   4     1554.14     1482.70     10.92 o
   2  -1   4        1.54        8.40      7.80 o
   3  -1   4      103.54      115.13     11.80 o
   4  -1   4      504.80      479.12     34.32 o
   5  -1   4       14.11       11.64     12.65 o
   6  -1   4        2.64        1.42     14.51 o
   7  -1   4      116.52      103.62     16.89 o
  -9   0   4       56.24       79.91     25.04 o
  -8   0   4        0.49        8.52     16.22 o
  -7   0   4        0.76       -3.28     13.89 o
  -6   0   4        7.44       16.47      9.64 o
  -5   0   4       71.43       77.02      7.39 o
  -4   0   4      952.66      968.22      9.42 o
  -3   0   4     1091.13     1085.22     10.14 o
  -2   0   4      219.75      178.51      6.31 o
  -1   0   4      448.95      472.10      4.71 o
   0   0   4      258.11      257.21      5.45 o
   1   0   4      521.71      591.50      7.86 o
   2   0   4     2162.09     2243.90     34.15 o
   3   0   4       81.04       62.77     10.55 o
   4   0   4      112.61      101.62     11.55 o
   5   0   4       49.17       48.06     13.33 o
   6   0   4      291.69      248.20     16.90 o
   7   0   4        5.59        3.99     15.37 o
   8   0   4        4.69       -3.20     17.28 o
  -8   1   4       56.43       54.73     16.16 o
  -7   1   4       12.23        8.42     15.02 o
  -6   1   4      125.62      118.91     13.95 o
  -5   1   4       22.16       25.88      9.31 o
  -4   1   4      584.81      592.24      8.84 o
  -3   1   4     3022.87     3277.29     24.35 o
  -2   1   4     1319.55     1323.93     10.53 o
  -1   1   4      112.00      116.20      7.52 o
   0   1   4     1213.34     1173.50     17.74 o
   1   1   4        5.79        2.94      5.70 o
   2   1   4       36.89       33.45      6.23 o
   3   1   4      566.55      573.83     10.82 o
   4   1   4      617.81      570.37     12.15 o
   5   1   4      459.40      477.56     16.40 o
   6   1   4       36.44       43.56     14.42 o
   7   1   4      100.59      105.60     12.98 o
   8   1   4      134.42      124.81     19.00 o
  -8   2   4        1.31       -7.22     17.03 o
  -7   2   4       72.78       80.04     16.53 o
  -6   2   4      928.27      982.87     30.14 o
  -5   2   4      476.21      454.57     16.39 o
  -4   2   4      108.48      107.99      9.42 o
  -3   2   4      241.63      250.18      8.84 o
  -2   2   4      229.45      222.75      6.61 o
  -1   2   4     1670.87     1720.94     19.34 o
   0   2   4     3758.18     3631.89     32.68 o
   1   2   4       19.05       17.19      6.65 o
   2   2   4      106.77      101.82      5.88 o
   3   2   4       56.93       55.80      6.33 o
   4   2   4        9.30       17.28      7.95 o
   5   2   4       32.02       20.67     12.02 o
   6   2   4      120.83      122.15     14.75 o
   7   2   4       63.64       76.67     16.11 o
   8   2   4       84.40       89.65     14.18 o
  -8   3   4        5.51       -5.73     23.43 o
  -7   3   4       48.96       37.31     16.67 o
  -6   3   4      107.39      120.79     15.54 o
  -5   3   4        0.99        7.27     12.34 o
  -4   3   4     1283.15     1294.69     20.63 o
  -3   3   4      668.31      693.97     15.14 o
  -2   3   4       11.24       18.84      6.50 o
  -1   3   4      162.80      122.50      6.40 o
   0   3   4      105.35       79.78      7.43 o
   1   3   4     6686.83     6376.50    123.95 o
   2   3   4      222.72      241.79      6.78 o
   3   3   4       99.39      104.69      4.90 o
   4   3   4        0.00       -4.82      6.71 o
   5   3   4       11.52       13.94      5.33 o
   6   3   4       23.55       17.25     12.35 o
   7   3   4      166.25      147.78     15.93 o
   8   3   4      116.37      134.63     18.22 o
   9   3   4       53.84       44.45     26.10 o
  -7   4   4       26.39       21.71     17.13 o
  -6   4   4        0.27        6.45     15.11 o
  -5   4   4      177.16      167.70     14.89 o
  -4   4   4      188.69      187.49     14.43 o
  -3   4   4       11.57        7.53     10.33 o
  -2   4   4      119.77      118.69      7.97 o
  -1   4   4      363.91      376.92      5.61 o
   0   4   4      132.24      183.40      4.68 o
   1   4   4      683.31      672.84      9.24 o
   2   4   4       75.46       77.04      3.20 o
   3   4   4      526.82      502.86     12.00 o
   4   4   4      164.18      185.53      6.50 o
   5   4   4      117.11      120.58      7.65 o
   6   4   4      142.43      133.32     13.48 o
   7   4   4       77.78       77.18     14.36 o
   8   4   4       59.39       42.09     16.16 o
   9   4   4       81.26       95.39     15.14 o
  -7   5   4        7.27        9.66     17.41 o
  -6   5   4      195.79      191.00     24.84 o
  -5   5   4        1.04        8.08     13.66 o
  -4   5   4        8.92        7.53     12.41 o
  -3   5   4       44.76       57.08     11.36 o
  -2   5   4       61.59       57.62      9.92 o
  -1   5   4       50.60       35.90      8.14 o
   0   5   4      417.93      440.82     15.13 o
   1   5   4     1937.41     1854.90     34.17 o
   2   5   4        0.06        2.85      3.84 o
   3   5   4        7.39        6.09      7.62 o
   4   5   4      197.43      228.38     10.78 o
   5   5   4       90.32       57.21     22.77 o
   6   5   4        1.20       -1.43     11.51 o
   7   5   4       89.82       76.28     14.23 o
   8   5   4       58.54       82.63     15.62 o
   9   5   4       11.86        3.65     17.25 o
  -6   6   4       93.22       93.44     17.39 o
  -5   6   4       39.28       39.75     14.99 o
  -4   6   4       75.85       81.41     13.63 o
  -3   6   4       44.94       50.95     11.76 o
  -2   6   4      110.96      103.99     10.17 o
  -1   6   4       56.15       76.39      8.34 o
   0   6   4      260.94      240.27     12.16 o
   1   6   4       12.47       15.92      4.97 o
   2   6   4     2008.54     2015.01     23.22 o
   3   6   4     2477.63     2529.60     25.16 o
   4   6   4        3.92        7.00      8.67 o
   5   6   4        0.10        0.06     10.02 o
   6   6   4      128.36      140.45     13.31 o
   7   6   4      861.14      855.21     21.06 o
   8   6   4       54.97       50.71     15.56 o
   9   6   4        1.58       -0.31     16.33 o
  -6   7   4       10.01       17.85     24.26 o
  -5   7   4        0.34        6.04     15.21 o
  -4   7   4       13.76       19.85     13.80 o
  -3   7   4       42.80       30.49     11.64 o
  -2   7   4       99.71       79.32     10.42 o
  -1   7   4      209.96      205.49      9.75 o
   0   7   4      281.10      265.57      7.74 o
   1   7   4       16.27       14.36      5.51 o
   2   7   4       67.04       68.84      5.84 o
   3   7   4        5.46        4.86      2.63 o
   4   7   4      384.82      371.07     10.95 o
   5   7   4       61.60       63.31     10.47 o
   6   7   4      157.71      164.68     13.20 o
   7   7   4        2.48       -0.40     12.97 o
   8   7   4      111.32      122.29     16.10 o
   9   7   4      129.16      145.72     20.55 o
  -6   8   4       44.28       37.09     25.23 o
  -5   8   4      119.87      139.57     17.70 o
  -4   8   4       99.27      126.04     15.79 o
  -3   8   4        1.51        4.74     11.91 o
  -2   8   4      223.88      238.67     12.66 o
  -1   8   4       21.28       19.02      8.47 o
   0   8   4       91.43       90.18      5.76 o
   1   8   4        2.18        1.77      7.91 o
   2   8   4      168.18      176.35      7.22 o
   3   8   4       98.99       98.07      4.98 o
   4   8   4        0.03       -0.05      2.80 o
   5   8   4      174.60      160.97     19.41 o
   6   8   4     1332.05     1299.55     29.89 o
   7   8   4       18.75       28.11     13.30 o
   8   8   4       69.55       59.55     15.13 o
   9   8   4        1.13       14.03     24.70 o
  -4   9   4        0.88       21.72     23.09 o
  -3   9   4       96.51      112.59     13.96 o
  -2   9   4       30.44       33.78     11.24 o
  -1   9   4        0.30       -3.79      6.69 o
   0   9   4      301.15      282.78      7.04 o
   1   9   4      295.76      274.90     11.50 o
   2   9   4      140.11      131.47     13.07 o
   3   9   4      132.49      124.96      8.65 o
   4   9   4       68.34       61.88     13.50 o
   5   9   4       24.28       42.76     17.82 o
   6   9   4      275.92      258.71     23.43 o
   7   9   4      339.57      374.58     26.95 o
   8   9   4        9.63       25.09     22.44 o
   9   9   4       39.25       31.99     24.50 o
  -3  10   4        4.42      -11.10     22.33 o
  -2  10   4       10.55       -2.09     20.73 o
  -1  10   4       34.42       30.37     19.30 o
   0  10   4      110.19      119.92     10.23 o
   1  10   4        1.62       11.45      9.53 o
   2  10   4       26.05       27.47     12.74 o
   3  10   4        0.26        5.52     13.58 o
   4  10   4       68.77       66.75     14.41 o
   5  10   4      276.45      255.20     21.62 o
   6  10   4       46.39       28.60     21.23 o
   7  10   4       10.90       13.32     21.11 o
   8  10   4       27.45       24.76     24.30 o
  -2  11   4        0.02       -0.41     22.09 o
  -1  11   4      438.15      419.46     27.59 o
   0  11   4       83.86       57.98     14.25 o
   1  11   4      383.91      390.82     16.26 o
   2  11   4       19.60       17.85     13.82 o
   3  11   4       19.23        4.06     14.08 o
   4  11   4       33.88       44.88     15.21 o
   5  11   4       41.99       52.40     16.13 o
   6  11   4       13.47        8.94     21.69 o
   7  11   4      119.55      125.54     24.33 o
   8  11   4       29.84       32.59     24.92 o
  -1  12   4      333.86      291.56     19.62 o
   0  12   4      105.31       74.15     15.62 o
   1  12   4       10.11       22.28     13.22 o
   2  12   4       61.14       69.82     14.76 o
   3  12   4       83.60       95.34     15.89 o
   4  12   4       33.87       49.84     15.84 o
   5  12   4       75.17       50.47     16.00 o
   6  12   4       27.30       27.54     22.82 o
   7  12   4       52.81       50.07     23.15 o
  -1  13   4       71.69       49.94     24.89 o
   0  13   4       14.25        6.77     16.02 o
   1  13   4       10.49       16.16     20.13 o
   2  13   4       35.96       49.37     16.11 o
   3  13   4      153.36      137.83     17.61 o
   4  13   4       74.28       88.68     17.61 o
   5  13   4       24.60       19.77     17.55 o
   6  13   4       17.87       13.24     22.40 o
   7  13   4       37.43       31.42     25.38 o
   3  14   4        1.20       -7.94     17.32 o
   4  14   4        5.05        6.07     17.99 o
   5  14   4        2.82       -0.13     23.55 o
  -3 -11   5      141.76      143.87     29.11 o
  -2 -11   5      110.31       91.07     28.21 o
  -1 -11   5      303.50      271.41     31.64 o
  -5 -10   5       64.97       60.10     29.78 o
  -4 -10   5       79.14      100.17     25.29 o
  -3 -10   5       89.67      105.19     26.77 o
  -2 -10   5        0.64       25.36     24.08 o
  -1 -10   5       15.73       31.89     24.71 o
   0 -10   5        0.18       13.23     27.07 o
  -6  -9   5        0.09       10.42     25.80 o
  -5  -9   5      160.82      165.45     24.40 o
  -4  -9   5       42.23       30.27     23.55 o
  -3  -9   5      102.04      118.49     24.30 o
  -2  -9   5      150.13      118.12     26.07 o
  -1  -9   5        0.37       36.55     25.09 o
   0  -9   5       11.94       34.63     25.12 o
   1  -9   5       89.56       89.06     19.22 o
  -7  -8   5        2.05       22.03     27.61 o
  -6  -8   5       21.71       22.68     15.13 o
  -5  -8   5        0.75        9.72     18.91 o
  -4  -8   5        1.93      -10.41     21.34 o
  -3  -8   5        4.28       17.13     21.13 o
  -2  -8   5       25.43       41.28     22.12 o
  -1  -8   5       10.31       31.42     23.03 o
   0  -8   5       47.63       47.29     27.93 o
   1  -8   5        8.09        8.85     10.78 o
   2  -8   5       51.98       51.04     12.99 o
   3  -8   5       40.57       25.82     17.32 o
   4  -8   5       80.66      106.48     24.28 o
  -8  -7   5      373.69      346.55     30.41 o
  -7  -7   5       10.56       13.92     25.62 o
  -6  -7   5      186.41      189.39     16.17 o
  -5  -7   5       91.51       84.86     17.51 o
  -4  -7   5      814.77      866.15     26.46 o
  -3  -7   5      290.29      272.74     24.65 o
  -2  -7   5      238.08      245.00     11.50 o
  -1  -7   5        0.20        8.78     10.11 o
   0  -7   5        8.07       16.55     13.46 o
   1  -7   5       24.65       26.78     10.47 o
   2  -7   5      179.62      173.99     15.76 o
   3  -7   5       15.17        6.48     14.67 o
   4  -7   5       33.18       23.34     21.45 o
  -9  -6   5      122.10      122.19     27.67 o
  -8  -6   5        9.76       27.33     24.35 o
  -7  -6   5        8.73        8.83     14.35 o
  -6  -6   5       41.27       45.93     14.41 o
  -5  -6   5       77.45       61.11     16.91 o
  -4  -6   5     1070.48     1062.95     27.82 o
  -3  -6   5      165.94      175.13      8.08 o
  -2  -6   5      225.11      199.22      9.61 o
  -1  -6   5      406.89      447.38     10.95 o
   0  -6   5      114.93      110.83     10.66 o
   1  -6   5       33.62       66.47     13.42 o
   2  -6   5      103.50      109.88     14.11 o
   3  -6   5        3.49        1.10     14.59 o
   4  -6   5       12.96       -4.79     16.78 o
   5  -6   5      447.85      498.99     28.90 o
  -8  -5   5       25.54       60.30     23.19 o
  -7  -5   5        0.57        7.67     10.70 o
  -6  -5   5        3.71        3.35     13.19 o
  -5  -5   5       76.91       52.99     17.14 o
  -4  -5   5        3.89        1.18      5.17 o
  -3  -5   5        0.29        0.05      4.79 o
  -2  -5   5       28.39       32.93      7.49 o
  -1  -5   5      365.15      380.18     15.46 o
   0  -5   5       73.60       67.35      7.83 o
   1  -5   5        1.49       17.33      8.83 o
   2  -5   5       24.19       19.44     11.97 o
   3  -5   5       79.91       76.62     13.77 o
   4  -5   5       27.20       12.07     16.27 o
   5  -5   5        0.03       12.10     16.17 o
  -8  -4   5        0.18       -1.16     14.06 o
  -7  -4   5      192.85      199.60     12.01 o
  -6  -4   5        0.59        2.44     12.73 o
  -5  -4   5        0.14        1.66      6.27 o
  -4  -4   5       20.79       10.01      4.93 o
  -3  -4   5       66.61       48.41     11.16 o
  -2  -4   5       20.87       25.01      4.29 o
  -1  -4   5     1062.57     1095.34     15.43 o
   0  -4   5       30.56       31.60      5.81 o
   1  -4   5       31.04       30.21      9.69 o
   2  -4   5        2.19       10.52     18.35 o
   3  -4   5        0.30       -1.42     12.96 o
   4  -4   5      183.08      176.24     19.88 o
   5  -4   5       46.06       44.30     21.08 o
   6  -4   5       57.44       60.55     18.16 o
  -8  -3   5        3.73      -17.45     17.45 o
  -7  -3   5      529.80      520.30     17.12 o
  -6  -3   5       60.61       60.25      8.35 o
  -5  -3   5       91.28      103.29      8.40 o
  -4  -3   5      129.93      124.29      4.64 o
  -3  -3   5      150.54      174.96     16.63 o
  -2  -3   5        4.62       -1.41     14.84 o
  -1  -3   5      396.91      386.88     11.05 o
   0  -3   5       97.51       93.97      5.55 o
   1  -3   5       13.82       11.03      6.87 o
   2  -3   5      736.85      751.33     16.28 o
   3  -3   5      323.48      322.05     15.47 o
   4  -3   5      437.65      454.67     39.54 o
   5  -3   5       56.09       78.85     20.45 o
   6  -3   5       20.27       19.96     16.61 o
  -8  -2   5        0.81        8.26     17.99 o
  -7  -2   5        7.05        7.95      8.93 o
  -6  -2   5      271.59      286.51     10.64 o
  -5  -2   5       41.62       38.08      6.76 o
  -4  -2   5        5.03        6.20      5.34 o
  -3  -2   5      104.78       98.13      3.18 o
  -2  -2   5      251.50      313.70     17.45 o
  -1  -2   5      105.06      108.91     10.46 o
   0  -2   5      473.72      521.01     14.05 o
   1  -2   5       23.21       17.45      6.81 o
   2  -2   5      917.38      964.96     17.13 o
   3  -2   5       62.12       75.80     11.58 o
   4  -2   5      477.76      486.09     46.45 o
   5  -2   5      529.47      529.46     26.76 o
   6  -2   5        1.37       10.80     16.25 o
   7  -2   5       28.43       36.03     18.45 o
  -8  -1   5      214.50      231.84     22.20 o
  -7  -1   5       21.98       26.50     11.88 o
  -6  -1   5      109.76      111.70      9.35 o
  -5  -1   5      142.91      151.06      8.70 o
  -4  -1   5      221.35      228.58      8.03 o
  -3  -1   5       15.56       13.33      4.68 o
  -2  -1   5      298.74      265.37      4.69 o
  -1  -1   5        0.54       -0.96      4.16 o
   0  -1   5        2.34        9.33      4.69 o
   1  -1   5      685.46      714.27     10.06 o
   2  -1   5      115.63      102.94     11.21 o
   3  -1   5      229.45      258.74     14.23 o
   4  -1   5      343.28      330.71     28.44 o
   5  -1   5       48.83       78.43     33.88 o
   6  -1   5       18.15       18.50     14.35 o
   7  -1   5      105.70      117.78     17.90 o
  -9   0   5       13.34       25.45     23.46 o
  -8   0   5       20.76       46.62     16.70 o
  -7   0   5        0.72        3.95     14.16 o
  -6   0   5      195.67      216.51      9.34 o
  -5   0   5      138.83      144.79      8.51 o
  -4   0   5      385.48      364.17      8.96 o
  -3   0   5      788.31      826.49      8.92 o
  -2   0   5     3676.23     4274.41    103.95 o
  -1   0   5     1991.12     1841.10     26.56 o
   0   0   5        1.26        0.78      4.79 o
   1   0   5      178.35      147.84      6.40 o
   2   0   5      158.06      199.17      7.39 o
   3   0   5       41.04       49.31     10.95 o
   4   0   5        9.02        6.29     11.94 o
   5   0   5        5.07       18.37     16.14 o
   6   0   5       14.12       18.25     14.40 o
   7   0   5        1.34       -5.24     15.46 o
  -8   1   5       38.47       50.15     16.72 o
  -7   1   5      161.92      137.94     16.60 o
  -6   1   5        5.58        6.66     10.58 o
  -5   1   5      278.10      281.22      8.46 o
  -4   1   5       93.83       84.46      7.15 o
  -3   1   5      204.69      202.56      7.97 o
  -2   1   5      200.83      192.44      7.11 o
  -1   1   5      354.54      363.19     12.19 o
   0   1   5       81.58       74.66      4.92 o
   1   1   5     1538.55     1581.05     10.76 o
   2   1   5       22.65       16.24      6.18 o
   3   1   5       15.37        9.47      7.26 o
   4   1   5      107.50      100.11     11.57 o
   5   1   5       24.37       28.01     13.26 o
   6   1   5       49.06       46.77     13.87 o
   7   1   5        4.64        6.63     13.05 o
   8   1   5       15.64       18.82     18.09 o
  -8   2   5       35.37       24.03     22.65 o
  -7   2   5       86.56       96.26     21.32 o
  -6   2   5       33.56       41.96     13.95 o
  -5   2   5        1.21       -2.44      9.65 o
  -4   2   5        0.55       -0.02      5.07 o
  -3   2   5     1268.30     1348.53     18.62 o
  -2   2   5       22.66       23.09      6.24 o
  -1   2   5        4.52        8.56      7.53 o
   0   2   5       59.62       56.71      7.89 o
   1   2   5      726.92      703.85      9.61 o
   2   2   5     1158.87     1134.58     11.02 o
   3   2   5       13.47       18.84      6.70 o
   4   2   5        0.27        3.09      6.99 o
   5   2   5      142.52      138.65     13.28 o
   6   2   5       45.88       42.99     13.76 o
   7   2   5       40.30       46.96     15.62 o
   8   2   5       82.21       66.34     14.68 o
  -8   3   5       66.27       41.41     23.76 o
  -7   3   5       25.14       20.21     15.73 o
  -6   3   5       44.73       34.38     14.47 o
  -5   3   5        0.32        8.19     12.37 o
  -4   3   5        4.25        5.09      9.22 o
  -3   3   5       26.38       40.07      8.23 o
  -2   3   5        4.95       11.54      7.21 o
  -1   3   5      553.00      519.68      8.31 o
   0   3   5      984.54     1075.20     17.89 o
   1   3   5       42.27       35.38      6.96 o
   2   3   5       66.16       75.36      6.74 o
   3   3   5      104.61      100.02      6.07 o
   4   3   5      594.78      588.62     11.13 o
   5   3   5       44.86       46.18      8.26 o
   6   3   5       33.66       18.48     13.15 o
   7   3   5       87.21       80.34     15.66 o
   8   3   5        0.09        1.58     15.86 o
  -7   4   5       34.66       15.90     16.73 o
  -6   4   5       54.06       60.92     15.86 o
  -5   4   5       40.29       45.09     13.73 o
  -4   4   5        0.61        2.36     11.67 o
  -3   4   5        0.08       -1.05     10.35 o
  -2   4   5       59.20       50.12      6.85 o
  -1   4   5        6.11        6.86      6.90 o
   0   4   5     1987.26     1870.17     14.60 o
   1   4   5     2577.78     2792.86     16.29 o
   2   4   5      221.26      216.43      7.63 o
   3   4   5      156.37      155.79      5.95 o
   4   4   5      137.65      134.99      6.21 o
   5   4   5       33.83       40.90      4.16 o
   6   4   5      240.41      242.23     15.02 o
   7   4   5       12.89       15.44     14.56 o
   8   4   5       18.91       13.73     15.71 o
   9   4   5       10.97        1.59     24.60 o
  -7   5   5       15.76       30.75     17.78 o
  -6   5   5      299.95      303.80     19.03 o
  -5   5   5      201.03      229.08     16.45 o
  -4   5   5      336.89      329.96     15.58 o
  -3   5   5      327.72      348.14     13.89 o
  -2   5   5      134.16      132.64      8.24 o
  -1   5   5      103.50      124.71      5.95 o
   0   5   5     1261.95     1344.02     12.45 o
   1   5   5       22.45       23.27      4.75 o
   2   5   5      215.86      200.53      5.42 o
   3   5   5      156.31      154.70      8.99 o
   4   5   5     2139.36     2121.87     21.36 o
   5   5   5       20.34       15.26      3.75 o
   6   5   5       21.04       22.02     12.01 o
   7   5   5       40.57       53.98     14.09 o
   8   5   5      350.69      347.20     19.47 o
   9   5   5       50.03       43.26     24.95 o
  -6   6   5      116.78      128.20     17.98 o
  -5   6   5       62.14       56.82     15.54 o
  -4   6   5      269.76      265.73     15.69 o
  -3   6   5       45.65       54.34     12.01 o
  -2   6   5      271.72      263.32     11.71 o
  -1   6   5      505.30      466.92     11.70 o
   0   6   5      273.64      271.48     14.27 o
   1   6   5      867.77      843.98     12.48 o
   2   6   5      110.05      117.75     17.00 o
   3   6   5      546.06      582.19     10.46 o
   4   6   5       11.71        8.45      8.94 o
   5   6   5      136.51      142.01     14.64 o
   6   6   5        7.04        7.04     12.01 o
   7   6   5      189.56      186.77     15.48 o
   8   6   5       31.55       40.94     15.28 o
   9   6   5      189.69      228.98     20.37 o
  -6   7   5        5.98       -4.56     23.67 o
  -5   7   5        6.82       11.96     15.11 o
  -4   7   5       80.78       59.46     14.05 o
  -3   7   5       20.46       42.57     12.01 o
  -2   7   5       16.85       20.67      9.66 o
  -1   7   5      233.47      238.34      9.86 o
   0   7   5       44.98       47.62     15.21 o
   1   7   5       12.35       13.53      5.45 o
   2   7   5      537.10      540.90     16.76 o
   3   7   5       12.32        3.85      3.93 o
   4   7   5       30.21       28.62      8.16 o
   5   7   5       66.60       62.14     10.59 o
   6   7   5      103.94       98.86     12.93 o
   7   7   5      641.58      618.41     22.04 o
   8   7   5       15.64       24.45     14.84 o
   9   7   5        2.98       -0.39     17.31 o
  -5   8   5       22.33       14.00     16.02 o
  -4   8   5        0.63        1.11     14.72 o
  -3   8   5       24.71       18.08     12.06 o
  -2   8   5       53.11       66.20     10.95 o
  -1   8   5        8.51        5.79      8.21 o
   0   8   5        0.02        0.67     15.38 o
   1   8   5      374.49      367.42     12.51 o
   2   8   5       16.69       28.64      6.63 o
   3   8   5      110.88       99.36     11.82 o
   4   8   5       77.98       86.03     18.96 o
   5   8   5      625.35      669.93     14.80 o
   6   8   5       18.61       20.14     10.92 o
   7   8   5       23.40       19.48     13.39 o
   8   8   5      140.82      145.67     16.19 o
  -4   9   5       38.69       60.04     24.31 o
  -3   9   5        4.15        7.39     21.00 o
  -2   9   5       82.64       70.67     20.89 o
  -1   9   5      147.94      146.74      9.69 o
   0   9   5       31.77       28.50     17.13 o
   1   9   5       10.70        8.68     10.30 o
   2   9   5       81.47       81.81     14.52 o
   3   9   5      214.68      224.36     10.05 o
   4   9   5      278.72      267.54     21.40 o
   5   9   5        7.45        4.12     19.00 o
   6   9   5       38.90       33.51     19.49 o
   7   9   5       99.15       88.23     23.53 o
   8   9   5       26.80       30.30     23.88 o
  -3  10   5      267.65      255.58     27.03 o
  -2  10   5       54.15       27.73     21.64 o
  -1  10   5       64.63       54.49     20.53 o
   0  10   5      497.19      520.66     17.47 o
   1  10   5       65.23       52.70     18.35 o
   2  10   5      803.67      835.79     29.58 o
   3  10   5       30.51       26.40     18.97 o
   4  10   5        1.16        1.03     18.93 o
   5  10   5       10.83        9.66     19.72 o
   6  10   5       54.44       50.56     22.36 o
   7  10   5      221.46      241.05     25.53 o
   8  10   5       66.51       79.08     24.36 o
  -2  11   5       22.40        3.89     22.83 o
  -1  11   5        6.35        4.87     20.46 o
   0  11   5      172.32      159.79     15.34 o
   1  11   5       39.30       26.60     18.45 o
   2  11   5        7.33       12.06     20.01 o
   3  11   5        8.33       25.71     20.76 o
   4  11   5      175.86      188.64     23.70 o
   5  11   5        3.30        7.99     20.15 o
   6  11   5       97.88      111.89     22.77 o
   7  11   5      101.82       99.32     24.66 o
   8  11   5        8.16       -2.18     24.99 o
  -1  12   5       10.76       25.68     18.02 o
   0  12   5       87.59       55.55     15.37 o
   1  12   5        7.06        5.52     20.63 o
   2  12   5       13.32        7.60     21.41 o
   3  12   5      100.27      101.59     22.06 o
   4  12   5        2.83       26.15     20.33 o
   5  12   5       15.27       17.60     22.59 o
   6  12   5        8.30        1.96     22.04 o
   7  12   5        3.90        3.02     22.55 o
  -1  13   5        1.57       13.69     22.65 o
   0  13   5       54.92       45.17     15.99 o
   1  13   5        1.67       -1.61     16.22 o
   2  13   5      163.22      130.18     25.80 o
   3  13   5      125.43      143.87     26.09 o
   4  13   5       34.43       39.61     24.18 o
   5  13   5        2.16        3.19     22.36 o
   6  13   5        7.49       -3.14     23.32 o
   4  14   5       30.36       34.01     23.91 o
  -3 -11   6        1.13       30.54     28.19 o
  -4 -10   6       14.66       49.21     26.31 o
  -3 -10   6       14.17       41.74     26.36 o
  -2 -10   6        0.58       37.88     26.22 o
  -1 -10   6      176.62      168.67     30.77 o
  -5  -9   6       10.71      -20.05     24.61 o
  -4  -9   6       66.92       89.19     24.93 o
  -3  -9   6       64.42      109.31     26.16 o
  -2  -9   6        2.00       33.64     24.56 o
  -1  -9   6       27.23       81.34     26.30 o
   0  -9   6       77.18       77.61     29.23 o
   1  -9   6       18.09       13.86     18.37 o
  -6  -8   6      156.20      170.23     17.49 o
  -5  -8   6        0.02       20.62     20.49 o
  -4  -8   6       89.42       72.75     24.79 o
  -3  -8   6      180.63      169.80     24.64 o
  -2  -8   6        7.88       20.51     24.48 o
  -1  -8   6      265.17      313.66     29.67 o
   0  -8   6       80.06      120.09     27.94 o
   1  -8   6        0.00        0.16     17.57 o
   2  -8   6       67.64       80.51     22.45 o
  -8  -7   6       31.04       44.59     27.65 o
  -7  -7   6       99.70      164.19     27.91 o
  -6  -7   6       14.10       17.27     14.72 o
  -5  -7   6        0.42        5.21     18.74 o
  -4  -7   6      156.41      191.44     19.88 o
  -3  -7   6      407.62      397.45     26.05 o
  -2  -7   6       90.34       96.78     24.40 o
  -1  -7   6      188.61      221.32     26.31 o
   0  -7   6        2.53       23.44     25.14 o
   1  -7   6      150.86      150.38     11.56 o
   2  -7   6        0.85       10.05     11.57 o
   3  -7   6        0.05        2.31     15.85 o
   4  -7   6        0.55        0.59     22.56 o
  -8  -6   6        6.23        3.13     25.23 o
  -7  -6   6       44.66       53.32     15.55 o
  -6  -6   6        1.72        7.74     14.49 o
  -5  -6   6       17.56       18.77     17.04 o
  -4  -6   6       90.99      107.78     19.13 o
  -3  -6   6       20.93       44.45     19.00 o
  -2  -6   6        1.00       -2.02      7.46 o
  -1  -6   6      203.86      215.35      8.65 o
   0  -6   6        5.48       11.12      8.22 o
   1  -6   6       68.07       86.47     10.46 o
   2  -6   6        1.07       10.48     12.78 o
   3  -6   6        0.76       -1.28     14.97 o
   4  -6   6        2.14        3.61     16.32 o
   5  -6   6       58.07       48.94     24.55 o
  -8  -5   6      216.89      295.39     27.33 o
  -7  -5   6       50.72       44.25     11.43 o
  -6  -5   6       20.13       30.63     14.27 o
  -5  -5   6      294.80      286.66     21.43 o
  -4  -5   6       43.38       43.89     17.31 o
  -3  -5   6       21.11       26.56     16.77 o
  -2  -5   6       99.90       98.01      8.62 o
  -1  -5   6       76.00       85.82      5.12 o
   0  -5   6      376.78      372.96     11.85 o
   1  -5   6       45.46       55.61      9.30 o
   2  -5   6       38.23       46.49     12.41 o
   3  -5   6        0.89        2.80     14.11 o
   4  -5   6        3.73       -2.40     16.03 o
   5  -5   6        0.90       -2.57     21.78 o
  -8  -4   6      240.33      239.53     13.51 o
  -7  -4   6       34.95       44.14     11.05 o
  -6  -4   6      209.07      220.65     15.35 o
  -5  -4   6      342.50      314.31     20.72 o
  -4  -4   6      284.97      279.91     18.97 o
  -3  -4   6        4.84        6.09     16.64 o
  -2  -4   6       84.77      108.89     18.86 o
  -1  -4   6        1.81        4.74      3.83 o
   0  -4   6       56.14       52.29      5.85 o
   1  -4   6       13.30       18.17      8.55 o
   2  -4   6      372.67      370.99     14.91 o
   3  -4   6      271.16      238.39     35.51 o
   4  -4   6       17.03       21.50     16.48 o
   5  -4   6      434.26      394.07     35.40 o
   6  -4   6       99.12      105.98     26.36 o
  -8  -3   6      167.17      158.54     20.74 o
  -7  -3   6       21.54       14.83     10.22 o
  -6  -3   6       27.01       39.12     10.07 o
  -5  -3   6       64.13       59.92      7.11 o
  -4  -3   6      861.80      760.90     54.85 o
  -3  -3   6      398.82      413.98     20.49 o
  -2  -3   6      414.55      435.58     21.57 o
  -1  -3   6       72.62       67.88      3.12 o
   0  -3   6       23.88       24.00      5.20 o
   1  -3   6       33.04       36.44      8.01 o
   2  -3   6        2.15        8.79     11.49 o
   3  -3   6        2.61       11.52     13.00 o
   4  -3   6      152.34      171.90     15.77 o
   5  -3   6      322.32      324.81     29.57 o
   6  -3   6       91.49      102.06     17.71 o
  -8  -2   6       28.83       26.14     18.81 o
  -7  -2   6       40.71       37.82     11.86 o
  -6  -2   6      342.60      336.74     10.96 o
  -5  -2   6      209.21      202.11     12.04 o
  -4  -2   6      105.98      107.51      4.78 o
  -3  -2   6       26.30       14.63     14.78 o
  -2  -2   6      146.25      131.78     16.77 o
  -1  -2   6      800.14      755.96     28.06 o
   0  -2   6      148.94      148.23     10.47 o
   1  -2   6       19.96       16.78      7.61 o
   2  -2   6      173.51      180.56     12.24 o
   3  -2   6       50.57       75.15     17.67 o
   4  -2   6       69.35       60.55     13.93 o
   5  -2   6        1.09        0.27     14.56 o
   6  -2   6       15.24       15.79     15.81 o
  -8  -1   6       22.79       69.99     20.17 o
  -7  -1   6        3.03        8.29     11.74 o
  -6  -1   6       33.08       45.48      8.68 o
  -5  -1   6      109.69      110.92     10.31 o
  -4  -1   6      102.39      106.72      6.52 o
  -3  -1   6      202.14      204.12      8.65 o
  -2  -1   6      206.94      208.19     12.53 o
  -1  -1   6      254.61      261.22      6.11 o
   0  -1   6      241.56      231.27      6.20 o
   1  -1   6        0.05        3.07      5.85 o
   2  -1   6        2.04        4.34     10.17 o
   3  -1   6       72.57       84.75     19.70 o
   4  -1   6      206.40      196.52     21.53 o
   5  -1   6       28.95       16.92     14.30 o
   6  -1   6        5.86        6.48     15.61 o
   7  -1   6       11.42        9.29     18.10 o
  -8   0   6      110.87      130.15     22.27 o
  -7   0   6       43.81       64.46     13.14 o
  -6   0   6       28.58       25.17      8.86 o
  -5   0   6       18.77       18.95      7.95 o
  -4   0   6      213.42      231.02      6.79 o
  -3   0   6      129.41      116.85      5.32 o
  -2   0   6      246.52      262.25      6.42 o
  -1   0   6      178.55      175.74      4.74 o
   0   0   6       37.82       39.85      5.25 o
   1   0   6        4.16       24.17      5.55 o
   2   0   6      827.85      771.33     15.07 o
   3   0   6        0.50        5.90     10.79 o
   4   0   6      219.78      209.74     17.14 o
   5   0   6       42.33       25.20     13.36 o
   6   0   6        5.50       11.94     11.64 o
   7   0   6      115.30       84.30     17.94 o
  -8   1   6        6.72        0.08     20.56 o
  -7   1   6       46.20       43.76     19.43 o
  -6   1   6       78.04       88.20     12.56 o
  -5   1   6       22.55       23.21      7.56 o
  -4   1   6        9.62       16.74      9.76 o
  -3   1   6      430.94      454.52      9.42 o
  -2   1   6      559.32      592.45     10.34 o
  -1   1   6      488.39      486.11      8.53 o
   0   1   6      202.12      173.91      5.31 o
   1   1   6      546.10      600.22      6.91 o
   2   1   6      741.95      754.07      9.80 o
   3   1   6      358.95      328.60     12.31 o
   4   1   6      552.70      541.61     17.24 o
   5   1   6      173.34      154.06     14.05 o
   6   1   6      113.21      108.55     15.79 o
   7   1   6       86.69       72.64     14.03 o
   8   1   6        6.05        7.46     24.59 o
  -8   2   6       48.35       61.00     23.95 o
  -7   2   6       98.28      125.08     16.47 o
  -6   2   6       24.01       43.27     13.99 o
  -5   2   6       94.89      103.44     14.26 o
  -4   2   6       94.60      110.37      7.10 o
  -3   2   6      142.33      154.39     10.44 o
  -2   2   6      118.57      117.60      7.54 o
  -1   2   6      294.26      319.94      9.66 o
   0   2   6      409.52      464.03      8.67 o
   1   2   6     4146.52     4263.53     23.51 o
   2   2   6      370.92      350.78      7.51 o
   3   2   6      294.93      290.96      8.90 o
   4   2   6     1066.15     1043.84     35.36 o
   5   2   6        0.10        2.88     11.03 o
   6   2   6      107.58      103.92     14.88 o
   7   2   6      237.15      238.15     18.39 o
   8   2   6       16.92       12.08     14.63 o
  -8   3   6       45.35       65.17     25.09 o
  -7   3   6      120.20      121.03     17.12 o
  -6   3   6       81.72       95.11     15.84 o
  -5   3   6       57.20       46.65     12.81 o
  -4   3   6       16.15       12.30      3.25 o
  -3   3   6      313.20      303.62     12.55 o
  -2   3   6      416.45      459.04     14.95 o
  -1   3   6       75.11       59.83      6.30 o
   0   3   6       14.10       18.53      8.35 o
   1   3   6      176.33      177.98      7.63 o
   2   3   6     1029.86      998.21     21.78 o
   3   3   6        0.21        0.69      5.98 o
   4   3   6        0.10        3.11      6.70 o
   5   3   6       45.97       46.65      8.54 o
   6   3   6       44.26       29.25     13.46 o
   7   3   6       91.38      113.51     16.28 o
   8   3   6       35.53       47.39     17.65 o
  -7   4   6       27.52       33.38     16.41 o
  -6   4   6       46.67       50.63     15.75 o
  -5   4   6      411.63      423.62     17.82 o
  -4   4   6      290.22      306.05     14.95 o
  -3   4   6      615.92      599.75     13.13 o
  -2   4   6      233.06      238.49     12.40 o
  -1   4   6     1418.47     1423.01     31.70 o
   0   4   6     1329.51     1388.90     13.70 o
   1   4   6     3296.91     3492.00     35.34 o
   2   4   6      148.52      160.63      8.69 o
   3   4   6       99.08       93.42      8.26 o
   4   4   6       99.34       96.10      6.81 o
   5   4   6      133.26      128.13      8.06 o
   6   4   6       47.93       46.76     14.91 o
   7   4   6       29.64       31.14     14.97 o
   8   4   6        7.43       10.85     16.49 o
  -7   5   6       21.90       36.23     17.51 o
  -6   5   6       62.93       63.22     16.52 o
  -5   5   6      208.18      177.79     15.97 o
  -4   5   6       95.34       98.27     13.41 o
  -3   5   6      512.42      506.77     15.46 o
  -2   5   6        0.71       -0.15      3.28 o
  -1   5   6        0.98        0.24      5.14 o
   0   5   6      292.08      262.48      7.51 o
   1   5   6      323.45      354.57     12.18 o
   2   5   6      118.65      119.50      5.85 o
   3   5   6      112.28      109.47      3.94 o
   4   5   6       34.29       27.65      6.87 o
   5   5   6        0.02        1.09     11.23 o
   6   5   6      222.03      250.96     15.16 o
   7   5   6       39.21       39.63     14.73 o
   8   5   6      306.59      265.45     19.12 o
   9   5   6       19.50        1.94     24.76 o
  -6   6   6      463.36      413.26     21.46 o
  -5   6   6       20.08       17.23     14.45 o
  -4   6   6       56.64       76.48     13.77 o
  -3   6   6        4.80        0.14     11.17 o
  -2   6   6        7.08        5.34      9.42 o
  -1   6   6        5.71        5.86      5.69 o
   0   6   6       35.11       35.63      5.28 o
   1   6   6      190.81      168.30     16.66 o
   2   6   6        0.98        1.55      4.12 o
   3   6   6      743.58      725.77     37.86 o
   4   6   6      394.44      413.02     12.47 o
   5   6   6       84.13       87.81     11.53 o
   6   6   6        0.66        3.86     11.79 o
   7   6   6       21.28       24.35     14.13 o
   8   6   6      106.38       97.05     18.81 o
   9   6   6       33.01       68.84     25.46 o
  -6   7   6       51.67       50.10     24.79 o
  -5   7   6       31.84       25.46     15.49 o
  -4   7   6        6.81       -2.18     13.75 o
  -3   7   6      228.32      251.98     14.13 o
  -2   7   6       19.80       13.36      9.83 o
  -1   7   6      199.32      203.40     19.27 o
   0   7   6     1036.53     1037.31     30.47 o
   1   7   6      121.28      134.88     17.62 o
   2   7   6     1552.45     1546.38     30.64 o
   3   7   6       80.55       76.48      2.71 o
   4   7   6      293.13      286.87     10.56 o
   5   7   6        9.23        9.54      9.93 o
   6   7   6        9.29       13.10     11.80 o
   7   7   6      122.11      121.26     14.81 o
   8   7   6      149.27      124.06     16.58 o
   9   7   6      144.75      161.30     26.58 o
  -5   8   6        0.91        2.38     16.03 o
  -4   8   6      380.78      352.94     17.55 o
  -3   8   6       17.81       26.18     12.33 o
  -2   8   6        7.13        7.53     10.18 o
  -1   8   6        0.16        4.01     17.65 o
   0   8   6        1.50        1.04     15.86 o
   1   8   6        7.65       15.98     16.35 o
   2   8   6       88.94       91.79      9.47 o
   3   8   6      415.55      388.65     30.38 o
   4   8   6      151.59      149.20      8.16 o
   5   8   6      545.36      574.21     14.34 o
   6   8   6       43.13       50.35     12.20 o
   7   8   6        5.11        5.21     13.61 o
   8   8   6       56.34       55.21     23.22 o
  -4   9   6       97.92       83.61     23.92 o
  -3   9   6      127.92      135.92     23.67 o
  -2   9   6       76.99       59.43     21.47 o
  -1   9   6      130.37      106.78     20.37 o
   0   9   6        3.91        6.16     16.99 o
   1   9   6       28.88       33.46     12.58 o
   2   9   6      214.19      207.94     11.44 o
   3   9   6       52.67       67.32     19.51 o
   4   9   6       24.06       15.74     18.87 o
   5   9   6       55.09       46.50     20.35 o
   6   9   6        3.81       -4.97     21.36 o
   7   9   6      264.14      242.73     26.19 o
   8   9   6       27.15       19.78     24.67 o
  -3  10   6      185.59      194.05     26.93 o
  -2  10   6       13.51       24.06     21.11 o
  -1  10   6      140.34      142.00     22.79 o
   0  10   6       35.39       38.77     13.39 o
   1  10   6        0.11        9.09     13.45 o
   2  10   6      507.84      520.04     26.73 o
   3  10   6       79.93       85.62     21.10 o
   4  10   6        0.17       11.10     20.33 o
   5  10   6      136.04      158.49     23.42 o
   6  10   6       19.28       16.80     20.98 o
   7  10   6      109.41      103.59     25.22 o
   8  10   6        5.03        4.63     23.06 o
  -2  11   6        1.35       19.19     23.43 o
  -1  11   6        0.71        5.19     21.18 o
   0  11   6        1.57        2.30     12.98 o
   1  11   6      227.53      204.98     16.95 o
   2  11   6      127.93       83.35     20.87 o
   3  11   6       23.43        8.93     19.11 o
   4  11   6       13.53       33.91     21.85 o
   5  11   6       38.92       27.21     20.17 o
   6  11   6      192.47      192.45     26.31 o
   7  11   6        1.07       13.12     24.48 o
  -1  12   6        0.01       10.66     15.49 o
   0  12   6       22.02       17.42     14.37 o
   1  12   6       28.22        8.11     14.78 o
   2  12   6       17.52        6.87     22.14 o
   3  12   6       40.33       55.55     21.92 o
   4  12   6       50.64       30.14     21.05 o
   5  12   6      224.83      227.08     25.37 o
   6  12   6        0.41       10.16     23.34 o
   7  12   6        0.28      -10.89     23.99 o
  -1  13   6        1.71       16.14     23.20 o
   0  13   6      391.68      375.93     20.10 o
   1  13   6       13.07        3.23     23.56 o
   2  13   6      111.67      132.82     25.22 o
   3  13   6        5.02       17.49     23.72 o
   4  13   6      344.80      320.05     28.24 o
   5  13   6       30.88       31.59     24.48 o
   6  13   6       15.11       10.12     25.91 o
  -4 -10   7        8.91       32.63     27.38 o
  -3 -10   7       26.49       54.97     30.36 o
  -2 -10   7       37.33       72.84     29.08 o
  -5  -9   7       29.05        5.84     26.10 o
  -4  -9   7       21.76       10.58     27.29 o
  -3  -9   7        0.33       13.61     26.13 o
  -2  -9   7       18.34       21.86     25.52 o
  -1  -9   7       22.30       77.78     27.86 o
   0  -9   7      108.53      140.21     31.29 o
  -6  -8   7      151.08      174.99     27.37 o
  -5  -8   7        1.01       34.43     21.65 o
  -4  -8   7        0.33       -8.16     25.40 o
  -3  -8   7      156.30      171.71     28.42 o
  -2  -8   7       16.50       25.95     25.05 o
  -1  -8   7      194.90      245.67     30.33 o
   0  -8   7      156.99      221.70     29.95 o
   1  -8   7        0.01       15.31     17.86 o
  -7  -7   7        9.22       15.18     27.44 o
  -6  -7   7       38.75       26.46     19.39 o
  -5  -7   7        0.12       28.93     20.22 o
  -4  -7   7        4.38       28.57     21.03 o
  -3  -7   7       83.62       64.71     24.72 o
  -2  -7   7      112.65      115.98     26.40 o
  -1  -7   7      377.21      296.76     28.61 o
   0  -7   7       51.95       84.31     25.79 o
   1  -7   7       19.90       11.41     16.82 o
   2  -7   7       64.67       89.66     22.10 o
   3  -7   7       65.74       58.67     27.03 o
   4  -7   7       58.64       67.18     24.37 o
  -8  -6   7        0.72       -5.04     26.74 o
  -7  -6   7      188.93      255.56     25.39 o
  -6  -6   7      193.71      163.97     21.32 o
  -5  -6   7       12.09       13.37     19.17 o
  -4  -6   7      159.77      161.34     22.39 o
  -3  -6   7        7.57       32.58     21.03 o
  -2  -6   7        1.84      -22.24     22.29 o
  -1  -6   7        1.02       13.15     23.74 o
   0  -6   7       27.88       28.38     25.61 o
   1  -6   7       82.58       66.36     10.57 o
   2  -6   7        6.27       26.22     14.59 o
   3  -6   7        7.57        5.47     15.81 o
   4  -6   7        0.31       -3.70     19.81 o
  -8  -5   7      174.76      146.46     26.31 o
  -7  -5   7      103.61      111.57     16.58 o
  -6  -5   7      133.86      136.08     20.49 o
  -5  -5   7      102.44      104.03     19.56 o
  -4  -5   7      812.16      798.38     29.06 o
  -3  -5   7      218.50      254.25     22.06 o
  -2  -5   7       43.13       62.42     19.74 o
  -1  -5   7      182.28      182.02     24.76 o
   0  -5   7       55.41       55.70      8.88 o
   1  -5   7       42.02       46.92      9.53 o
   2  -5   7       10.33       25.04     10.75 o
   3  -5   7       73.80       77.92     14.50 o
   4  -5   7       17.68       11.68     15.74 o
   5  -5   7       12.55       12.21     22.40 o
  -8  -4   7       27.24       49.91     14.71 o
  -7  -4   7       48.88       35.51     11.34 o
  -6  -4   7        8.46       14.17     18.73 o
  -5  -4   7        0.24       15.48     17.51 o
  -4  -4   7       49.27       31.01     18.15 o
  -3  -4   7      537.01      534.03     25.22 o
  -2  -4   7      870.27      883.94     27.41 o
  -1  -4   7      615.31      584.07     34.09 o
   0  -4   7        0.43        1.75      5.94 o
   1  -4   7       26.43       40.97      8.73 o
   2  -4   7       48.21       76.21     12.76 o
   3  -4   7      145.88      148.27     16.55 o
   4  -4   7        6.96        7.43     14.87 o
   5  -4   7      105.01       99.55     27.88 o
  -8  -3   7        3.67       14.61     16.91 o
  -7  -3   7       38.64       48.67     11.03 o
  -6  -3   7       19.23       12.64     13.18 o
  -5  -3   7      295.07      255.38     21.55 o
  -4  -3   7       58.11       50.03     18.30 o
  -3  -3   7       13.93       12.00     16.83 o
  -2  -3   7        1.30        1.68     17.15 o
  -1  -3   7      304.50      277.87     15.34 o
   0  -3   7      244.29      242.73      7.59 o
   1  -3   7       76.40       79.99      8.64 o
   2  -3   7      118.66      113.01     12.35 o
   3  -3   7       44.97       60.26     12.88 o
   4  -3   7        1.58        5.08     14.39 o
   5  -3   7      262.88      221.48     26.81 o
   6  -3   7        1.51       22.03     16.98 o
  -8  -2   7       64.46       55.94     20.33 o
  -7  -2   7        3.77       12.95     12.52 o
  -6  -2   7       13.57        6.71     12.42 o
  -5  -2   7       11.96       15.64      7.73 o
  -4  -2   7      294.00      297.09      7.73 o
  -3  -2   7      324.55      339.75     19.95 o
  -2  -2   7      500.01      494.04     21.97 o
  -1  -2   7        7.69        5.82      2.10 o
   0  -2   7        0.80        6.30      6.92 o
   1  -2   7      318.24      316.37      9.67 o
   2  -2   7      211.92      194.30     14.90 o
   3  -2   7       22.80       36.14     12.21 o
   4  -2   7      118.32      109.63     14.37 o
   5  -2   7      188.04      141.43     16.89 o
   6  -2   7       63.81       77.03     18.66 o
  -8  -1   7      124.50      168.99     22.85 o
  -7  -1   7      166.95      184.76     22.18 o
  -6  -1   7        2.24        2.76      8.52 o
  -5  -1   7        2.76        4.25      9.14 o
  -4  -1   7       38.27       46.29      5.11 o
  -3  -1   7        7.32       12.31      4.24 o
  -2  -1   7        1.17        3.17      4.68 o
  -1  -1   7     1362.29     1343.65     40.41 o
   0  -1   7      678.15      658.19     11.91 o
   1  -1   7       55.05       65.66      6.27 o
   2  -1   7       42.71       36.97     11.12 o
   3  -1   7      441.32      435.27     15.94 o
   4  -1   7      167.41      148.18     21.55 o
   5  -1   7      188.16      197.51     16.49 o
   6  -1   7      217.33      236.31     18.45 o
   7  -1   7        0.30        0.71     17.66 o
  -7   0   7       57.89       56.54     13.46 o
  -6   0   7      109.51      106.46      9.81 o
  -5   0   7      130.91      127.71     14.09 o
  -4   0   7      199.37      191.88      6.70 o
  -3   0   7      155.12      170.10      5.35 o
  -2   0   7      510.72      491.61     29.52 o
  -1   0   7       80.69       69.66      4.33 o
   0   0   7      234.65      225.50      6.36 o
   1   0   7      345.47      319.20      7.07 o
   2   0   7      728.52      736.79     15.45 o
   3   0   7       91.73       87.49     11.91 o
   4   0   7      479.81      482.23     24.43 o
   5   0   7      546.78      513.94     18.71 o
   6   0   7       11.86       26.44     15.72 o
   7   0   7      392.78      395.63     21.92 o
  -8   1   7      171.10      188.11     24.24 o
  -7   1   7       25.60       22.68     13.80 o
  -6   1   7      322.55      337.44     16.03 o
  -5   1   7      116.51      109.44      8.89 o
  -4   1   7      577.42      547.58     18.24 o
  -3   1   7      398.35      399.65     10.40 o
  -2   1   7       18.34       23.17      6.54 o
  -1   1   7      428.32      441.85      9.60 o
   0   1   7        4.41        2.60      4.69 o
   1   1   7     1751.47     1779.26     13.72 o
   2   1   7      721.64      768.92     14.87 o
   3   1   7      119.11      105.64     11.63 o
   4   1   7      189.87      205.81     13.42 o
   5   1   7      561.08      552.82     17.51 o
   6   1   7      283.40      271.78     18.41 o
   7   1   7      210.09      201.73     15.39 o
  -8   2   7       19.93       23.89     23.14 o
  -7   2   7       19.98       29.79     20.68 o
  -6   2   7      109.77       92.11     14.11 o
  -5   2   7      185.14      186.35     13.60 o
  -4   2   7        2.97        0.08     10.24 o
  -3   2   7        9.11        6.74      9.12 o
  -2   2   7      666.35      679.79     12.30 o
  -1   2   7     1323.84     1403.26     22.89 o
   0   2   7      604.12      676.10      8.45 o
   1   2   7      150.78      164.20      7.64 o
   2   2   7      364.68      345.17     11.64 o
   3   2   7       48.09       59.08     10.41 o
   4   2   7      277.81      305.19     20.93 o
   5   2   7       26.37       18.76     11.72 o
   6   2   7       24.42       29.30     15.08 o
   7   2   7       51.22       57.41     17.00 o
   8   2   7        8.93      -14.81     24.75 o
  -8   3   7        4.59        4.85     22.22 o
  -7   3   7      123.08      134.34     22.73 o
  -6   3   7        2.29       11.06     18.27 o
  -5   3   7        1.07       12.47     12.41 o
  -4   3   7      158.04      134.40      6.48 o
  -3   3   7      184.65      165.09     11.77 o
  -2   3   7       24.75       26.24      9.56 o
  -1   3   7      417.23      423.30     16.84 o
   0   3   7      143.40      151.06     12.93 o
   1   3   7      740.33      898.87     11.32 o
   2   3   7      197.51      213.61     10.19 o
   3   3   7      484.48      448.60      9.64 o
   4   3   7       69.44       74.88      7.72 o
   5   3   7       93.06       97.36     13.56 o
   6   3   7      101.30       95.01     15.13 o
   7   3   7       83.12       87.34     16.46 o
   8   3   7      133.64      121.31     18.30 o
  -7   4   7       63.62       43.94     17.53 o
  -6   4   7        2.34       -8.61     15.25 o
  -5   4   7       13.96       13.96     18.09 o
  -4   4   7      414.77      397.88     16.28 o
  -3   4   7      672.37      649.59     16.76 o
  -2   4   7      749.02      741.68     16.57 o
  -1   4   7      173.76      163.58      8.40 o
   0   4   7       20.87       15.93      8.57 o
   1   4   7        1.49        3.65      8.44 o
   2   4   7     2420.62     2460.71     30.73 o
   3   4   7       16.22        7.93      8.56 o
   4   4   7      701.69      705.82     18.26 o
   5   4   7       38.64       37.73      9.13 o
   6   4   7      110.68      107.34     14.74 o
   7   4   7       40.73       30.93     15.70 o
   8   4   7      101.49      108.23     18.30 o
  -7   5   7       20.98       31.15     18.10 o
  -6   5   7       33.20       19.64     15.75 o
  -5   5   7      565.75      541.16     19.82 o
  -4   5   7        0.42        1.18     18.30 o
  -3   5   7       53.76       53.94     11.89 o
  -2   5   7       32.08       33.72      5.51 o
  -1   5   7      263.48      256.30      9.05 o
   0   5   7      481.64      457.29      8.26 o
   1   5   7      143.10      133.95      9.36 o
   2   5   7      441.45      449.23      8.36 o
   3   5   7      116.71      133.36      8.00 o
   4   5   7      718.49      710.23     13.10 o
   5   5   7       19.38       16.77     11.40 o
   6   5   7       67.90       63.27     13.79 o
   7   5   7        8.76        4.82     14.83 o
   8   5   7       42.70       40.62     17.42 o
   9   5   7        2.31       14.65     24.97 o
  -6   6   7      104.27      109.26     17.79 o
  -5   6   7      154.67      172.35     16.73 o
  -4   6   7       88.23       86.24     14.12 o
  -3   6   7       11.24        7.69     16.95 o
  -2   6   7        0.96       -1.99     16.76 o
  -1   6   7        1.01       -0.33      5.44 o
   0   6   7        6.02        7.91      5.38 o
   1   6   7      802.78      772.93     11.80 o
   2   6   7      256.61      246.10      7.25 o
   3   6   7     1489.77     1496.40     19.41 o
   4   6   7      126.04      120.98      4.43 o
   5   6   7       15.13       10.70     11.38 o
   6   6   7       20.00       14.26     12.68 o
   7   6   7       23.25       27.77     14.56 o
   8   6   7      193.22      187.82     17.89 o
   9   6   7       64.00       53.70     25.03 o
  -6   7   7        0.04      -14.23     24.06 o
  -5   7   7      108.81       99.29     16.49 o
  -4   7   7       60.34       75.93     14.02 o
  -3   7   7     1128.79     1107.21     31.08 o
  -2   7   7       40.49       36.33     18.27 o
  -1   7   7       54.24       51.85      6.45 o
   0   7   7      337.95      353.39      7.40 o
   1   7   7      567.58      569.37     22.86 o
   2   7   7      169.09      160.17     18.00 o
   3   7   7      473.99      473.74      6.70 o
   4   7   7        4.98        4.48      8.82 o
   5   7   7       67.74       77.69     10.87 o
   6   7   7       19.41       20.79     12.50 o
   7   7   7      481.12      478.53     18.55 o
   8   7   7      154.50      151.70     16.99 o
  -5   8   7        0.97        4.83     23.67 o
  -4   8   7       89.52       85.37     15.14 o
  -3   8   7      272.10      278.98     14.99 o
  -2   8   7       76.09       69.29     19.64 o
  -1   8   7       16.21       12.18     17.80 o
   0   8   7       15.88        9.25     16.26 o
   1   8   7      176.29      191.83     19.05 o
   2   8   7      345.47      335.70     21.95 o
   3   8   7      536.03      545.22      7.18 o
   4   8   7        7.29        5.99      7.30 o
   5   8   7       19.15       23.45     10.06 o
   6   8   7        8.26       16.37     11.78 o
   7   8   7       46.76       54.21     21.78 o
   8   8   7       80.25       64.64     24.57 o
  -4   9   7      170.74      190.22     26.67 o
  -3   9   7        3.28        0.30     21.21 o
  -2   9   7        9.78       18.71     20.32 o
  -1   9   7       10.12        4.68     18.59 o
   0   9   7       32.10       51.59     18.71 o
   1   9   7      697.75      687.29     28.02 o
   2   9   7        9.51        8.39     18.44 o
   3   9   7      922.14      945.14     30.79 o
   4   9   7       22.87       14.12     19.23 o
   5   9   7        0.31        6.14     19.52 o
   6   9   7       79.69       99.19     22.79 o
   7   9   7        6.96       12.13     21.97 o
   8   9   7      342.91      350.75     31.23 o
  -3  10   7       18.29       44.12     24.48 o
  -2  10   7       33.53       49.54     22.17 o
  -1  10   7       32.94       32.87     20.92 o
   0  10   7      170.22      198.58     13.32 o
   1  10   7      157.15      141.24     22.29 o
   2  10   7     1658.31     1654.70     38.41 o
   3  10   7      166.90      162.77     22.06 o
   4  10   7       49.98       48.24     20.01 o
   5  10   7       43.04       44.37     22.22 o
   6  10   7       13.18       16.83     21.04 o
   7  10   7       28.15       30.77     22.99 o
  -2  11   7        4.98       15.37     22.98 o
  -1  11   7        0.11       13.75     21.08 o
   0  11   7      249.19      247.83     17.72 o
   1  11   7       19.09       13.51     22.11 o
   2  11   7      121.78      115.06     22.96 o
   3  11   7        1.78        6.47     21.79 o
   4  11   7      185.99      167.11     23.79 o
   5  11   7      208.34      181.91     23.81 o
   6  11   7       20.68       13.55     22.72 o
   7  11   7        4.89        7.86     23.27 o
  -1  12   7       22.00       42.46     24.12 o
   0  12   7       77.26       65.31     22.92 o
   1  12   7      141.81      114.02     24.30 o
   2  12   7        4.55       -0.17     22.91 o
   3  12   7      152.86      156.02     25.17 o
   4  12   7      279.07      242.21     26.08 o
   5  12   7      263.14      228.76     26.11 o
   6  12   7        0.04       26.44     23.95 o
   0  13   7        1.62        0.90     23.69 o
   1  13   7       41.05       47.12     26.73 o
   2  13   7        6.42       14.06     25.07 o
   3  13   7      215.89      200.22     26.55 o
   4  13   7      240.33      228.79     28.24 o
   5  13   7       80.97      134.10     27.94 o
  -5  -9   8       27.62       14.87     28.96 o
  -4  -9   8        1.26       -8.78     29.36 o
  -3  -9   8       12.34       39.12     28.65 o
  -2  -9   8        6.16       28.81     30.27 o
  -6  -8   8       68.96      138.64     23.96 o
  -5  -8   8      127.33      105.09     27.29 o
  -4  -8   8       31.77        8.34     27.13 o
  -3  -8   8       53.91       76.90     28.66 o
  -2  -8   8      104.48      104.56     29.74 o
  -1  -8   8      132.28      129.23     28.54 o
   0  -8   8       53.11       82.11     30.24 o
  -6  -7   8       90.36      116.11     22.37 o
  -5  -7   8      164.54      187.67     23.44 o
  -4  -7   8       27.80       54.53     22.81 o
  -3  -7   8        1.69      -18.41     24.48 o
  -2  -7   8        0.01        1.38     26.99 o
  -1  -7   8        2.76       16.31     27.35 o
   0  -7   8       81.26       75.71     28.65 o
   1  -7   8       29.03       62.68     30.65 o
   2  -7   8        1.02       22.74     24.17 o
  -7  -6   8       48.47       37.32     17.15 o
  -6  -6   8       13.71       -7.21     21.44 o
  -5  -6   8       25.60       49.99     22.06 o
  -4  -6   8       17.72       30.73     22.30 o
  -3  -6   8      329.30      373.34     25.46 o
  -2  -6   8       30.92      -19.40     23.83 o
  -1  -6   8       10.59       27.43     26.19 o
   0  -6   8       64.10       53.88     25.59 o
   1  -6   8       17.70       19.90     17.28 o
   2  -6   8        0.48       13.37     16.78 o
   3  -6   8        3.59       42.15     18.52 o
   4  -6   8       10.67        1.83     20.32 o
  -8  -5   8       80.47       54.35     17.20 o
  -7  -5   8        0.91       -8.22     17.59 o
  -6  -5   8       22.81        7.26     19.61 o
  -5  -5   8       16.10       -1.94     19.51 o
  -4  -5   8        8.21       -2.78     19.30 o
  -3  -5   8       20.23       21.67     19.96 o
  -2  -5   8       43.16       65.05     20.83 o
  -1  -5   8      852.11      842.73     33.01 o
   0  -5   8      158.49      183.42     26.31 o
   1  -5   8       32.89       47.33      9.87 o
   2  -5   8        5.63       10.55     10.76 o
   3  -5   8        6.09       20.76     14.31 o
   4  -5   8       21.12       20.35     16.09 o
   5  -5   8       22.27        8.90     22.45 o
  -8  -4   8        0.14       -5.62     14.46 o
  -7  -4   8       46.52       46.17     11.93 o
  -6  -4   8        9.27       20.18     19.85 o
  -5  -4   8       39.18       32.90     19.14 o
  -4  -4   8      393.58      355.71     24.33 o
  -3  -4   8        0.03       -2.17     18.47 o
  -2  -4   8       48.53       85.28     19.76 o
  -1  -4   8      321.53      299.02     24.78 o
   0  -4   8       82.26       86.60      9.00 o
   1  -4   8      393.79      391.58     14.25 o
   2  -4   8      174.97      204.66     11.91 o
   3  -4   8       45.19       41.14     14.06 o
   4  -4   8       33.20       29.49     15.41 o
   5  -4   8       37.82       41.53     18.14 o
  -8  -3   8       13.77        6.97     14.07 o
  -7  -3   8       56.06       63.07     11.70 o
  -6  -3   8        5.21        8.80     18.82 o
  -5  -3   8       19.57       32.08     20.21 o
  -4  -3   8        8.34        5.78     18.48 o
  -3  -3   8      506.44      479.13     24.65 o
  -2  -3   8      588.86      592.12     25.83 o
  -1  -3   8      450.28      442.98     13.36 o
   0  -3   8       30.11       26.24      6.22 o
   1  -3   8        7.15        4.51      8.20 o
   2  -3   8      735.44      724.84     15.17 o
   3  -3   8       40.26       56.39     14.22 o
   4  -3   8      137.98      143.21     16.83 o
   5  -3   8       57.40       41.44     17.13 o
   6  -3   8       10.25       37.54     24.18 o
  -8  -2   8      193.32      222.99     17.96 o
  -7  -2   8      224.66      222.68     22.94 o
  -6  -2   8      433.09      439.02     32.28 o
  -5  -2   8      167.21      115.60     21.34 o
  -4  -2   8      836.06      784.07     27.60 o
  -3  -2   8       38.13       40.99     17.29 o
  -2  -2   8       20.05       21.06     18.10 o
  -1  -2   8      482.66      465.29      8.29 o
   0  -2   8      379.28      413.97     23.56 o
   1  -2   8       21.47        9.36     13.15 o
   2  -2   8        1.05        8.22     11.19 o
   3  -2   8        6.59       10.38     12.53 o
   4  -2   8       82.48       89.53     14.50 o
   5  -2   8      151.38      140.83     17.30 o
   6  -2   8       35.83       28.94     29.03 o
  -8  -1   8       85.06      106.52     23.01 o
  -7  -1   8       28.50       42.00     20.17 o
  -6  -1   8      113.76      111.81     13.96 o
  -5  -1   8       93.66      112.73     10.06 o
  -4  -1   8      346.14      341.29     10.21 o
  -3  -1   8      135.94      121.21     10.65 o
  -2  -1   8       24.51       22.11      4.83 o
  -1  -1   8      805.02      827.34     23.43 o
   0  -1   8      507.35      500.87     10.64 o
   1  -1   8        1.85       -1.24      5.91 o
   2  -1   8       44.21       38.96     11.45 o
   3  -1   8      104.45      118.67     16.58 o
   4  -1   8      767.28      728.88     28.59 o
   5  -1   8      353.53      313.32     21.41 o
   6  -1   8       63.07       57.15     20.88 o
  -8   0   8       41.47       39.82     23.22 o
  -7   0   8       61.98       64.94     22.67 o
  -6   0   8       58.24       51.93     12.11 o
  -5   0   8      177.67      152.90     11.62 o
  -4   0   8      136.04      134.71     12.27 o
  -3   0   8      627.23      574.44     14.49 o
  -2   0   8       55.13       40.48      5.97 o
  -1   0   8      272.19      260.87      5.90 o
   0   0   8       16.66       23.36      5.25 o
   1   0   8       87.10       85.78      6.12 o
   2   0   8      214.39      208.57     13.08 o
   3   0   8      312.38      302.59     23.06 o
   4   0   8      131.64      149.32     14.09 o
   5   0   8      437.10      416.58     18.66 o
   6   0   8       78.91       56.40     19.25 o
   7   0   8        3.92        5.22     18.03 o
  -7   1   8       55.07       71.82     14.18 o
  -6   1   8       27.12       27.69     12.29 o
  -5   1   8      149.12      133.28     11.96 o
  -4   1   8        0.18        2.52      9.75 o
  -3   1   8      601.27      629.66     12.00 o
  -2   1   8      219.06      218.57      6.74 o
  -1   1   8      592.36      605.26      8.60 o
   0   1   8      150.84      157.87      5.70 o
   1   1   8       21.29       26.08      6.79 o
   2   1   8      168.52      158.20     11.35 o
   3   1   8      310.69      304.89     13.67 o
   4   1   8       73.75       71.95     12.81 o
   5   1   8      294.36      285.52     16.45 o
   6   1   8       24.99       39.61     12.47 o
   7   1   8      156.28      155.57     15.52 o
  -7   2   8       12.08        4.79     15.08 o
  -6   2   8        9.33       20.86     12.58 o
  -5   2   8       87.99       78.92     12.86 o
  -4   2   8       43.50       38.72     10.67 o
  -3   2   8      637.08      572.09     14.36 o
  -2   2   8      536.26      542.57     16.68 o
  -1   2   8      168.64      181.59      7.42 o
   0   2   8     1598.27     1599.07     15.04 o
   1   2   8       97.26       75.01      7.21 o
   2   2   8        6.60       14.96      9.12 o
   3   2   8        9.97       10.40     10.89 o
   4   2   8       65.96       75.13     12.45 o
   5   2   8       88.13       71.82     12.85 o
   6   2   8      100.77       90.83     14.36 o
   7   2   8        0.03        0.05     16.75 o
  -8   3   8      208.03      199.31     26.21 o
  -7   3   8       19.15        6.82     20.81 o
  -6   3   8        3.51        8.70     14.09 o
  -5   3   8       85.93      102.93     13.83 o
  -4   3   8        6.07       13.88     11.92 o
  -3   3   8      180.91      196.39     12.78 o
  -2   3   8      556.74      552.26     14.43 o
  -1   3   8      146.81      118.02     12.16 o
   0   3   8      715.29      700.85     26.96 o
   1   3   8      101.78       86.77      9.64 o
   2   3   8     1242.52     1212.20     11.23 o
   3   3   8       50.50       51.08     10.67 o
   4   3   8      898.06      903.81     17.10 o
   5   3   8      366.04      346.69     14.50 o
   6   3   8       41.60       45.68     14.82 o
   7   3   8      263.08      262.76     19.53 o
   8   3   8       16.58       14.57     26.57 o
  -7   4   8        0.09       12.98     23.23 o
  -6   4   8      187.22      208.17     24.39 o
  -5   4   8      148.09      138.74     15.08 o
  -4   4   8        5.15        7.34     12.76 o
  -3   4   8        0.01       -0.61     11.47 o
  -2   4   8      399.46      397.34     14.29 o
  -1   4   8      591.10      611.86     14.98 o
   0   4   8       82.98       71.95     13.36 o
   1   4   8       17.65       18.93      8.86 o
   2   4   8       88.99       89.13      9.55 o
   3   4   8        6.27       -2.09      9.64 o
   4   4   8      450.17      435.07     10.00 o
   5   4   8     1207.97     1198.47     15.79 o
   6   4   8        6.52        4.47     13.91 o
   7   4   8       55.45       57.70     15.93 o
   8   4   8        4.16       -0.72     18.10 o
  -6   5   8       24.06       10.51     21.72 o
  -5   5   8      273.75      288.49     24.68 o
  -4   5   8      615.22      629.60     19.54 o
  -3   5   8      213.53      213.09     14.33 o
  -2   5   8        7.75        7.46     11.59 o
  -1   5   8      133.81      144.70      8.80 o
   0   5   8       16.81       17.24      9.65 o
   1   5   8      188.16      207.17     10.65 o
   2   5   8        3.11        4.57      8.11 o
   3   5   8      279.41      284.60     15.35 o
   4   5   8      232.53      257.26     14.04 o
   5   5   8       16.98       13.78      8.03 o
   6   5   8      195.56      191.41     15.84 o
   7   5   8      123.71      111.51     16.18 o
   8   5   8        7.93       10.12     16.72 o
  -6   6   8        0.38       -2.78     22.38 o
  -5   6   8        0.23        8.01     20.48 o
  -4   6   8        0.03       -6.14     19.01 o
  -3   6   8      437.92      453.40     24.33 o
  -2   6   8      192.29      182.56     13.56 o
  -1   6   8      221.19      228.55      7.53 o
   0   6   8       66.76       54.98      7.05 o
   1   6   8      387.23      422.82     12.75 o
   2   6   8       72.68       71.57      6.67 o
   3   6   8       84.44       65.17      9.90 o
   4   6   8      159.60      162.59      7.68 o
   5   6   8      470.67      478.05     26.94 o
   6   6   8        0.18        3.82     13.29 o
   7   6   8       17.90        9.64     14.78 o
   8   6   8      350.55      336.03     20.34 o
   9   6   8        7.75        9.28     24.95 o
  -5   7   8      194.93      167.62     25.36 o
  -4   7   8       79.64       64.67     21.56 o
  -3   7   8        0.65        7.51     19.85 o
  -2   7   8       20.94       32.80     18.71 o
  -1   7   8      909.65      906.76     15.72 o
   0   7   8       28.33       28.27      6.62 o
   1   7   8       30.43       25.97      4.83 o
   2   7   8      143.85      146.95      9.46 o
   3   7   8      549.41      542.96     11.50 o
   4   7   8     1129.65     1140.34     17.23 o
   5   7   8       13.41       13.80     11.35 o
   6   7   8      295.42      308.37     16.04 o
   7   7   8       46.02       40.17     14.54 o
   8   7   8      352.49      366.04     20.25 o
  -5   8   8       15.72       31.58     24.08 o
  -4   8   8      146.40      135.72     23.92 o
  -3   8   8      449.79      435.59     27.61 o
  -2   8   8        2.87       14.22     19.62 o
  -1   8   8       26.68       19.80     18.25 o
   0   8   8      667.39      720.96     27.25 o
   1   8   8      118.73      122.70     18.75 o
   2   8   8     1206.75     1223.08     31.64 o
   3   8   8       49.08       48.01      6.59 o
   4   8   8      119.34      124.16      9.23 o
   5   8   8       67.79       60.71     20.54 o
   6   8   8        7.56        4.70     20.81 o
   7   8   8      126.11      133.84     25.84 o
   8   8   8       54.10       38.41     26.91 o
  -4   9   8        2.41        0.31     23.67 o
  -3   9   8        0.39       -4.62     22.18 o
  -2   9   8      137.18      129.93     22.35 o
  -1   9   8        0.17        7.16     19.64 o
   0   9   8      580.39      533.25     14.43 o
   1   9   8       22.51       31.61     19.73 o
   2   9   8       19.52       18.11     18.77 o
   3   9   8     1969.43     1945.29     40.09 o
   4   9   8      100.13      113.76     22.14 o
   5   9   8        4.26        9.54     20.42 o
   6   9   8       14.28       24.66     21.89 o
   7   9   8        7.76        5.39     22.46 o
  -3  10   8      198.80      202.26     27.22 o
  -2  10   8       48.01       30.74     21.80 o
  -1  10   8       42.92       26.74     21.42 o
   0  10   8      195.61      213.02     18.79 o
   1  10   8       93.72       86.27     21.53 o
   2  10   8      137.66      118.81     21.45 o
   3  10   8      106.37      114.72     22.24 o
   4  10   8       55.05       63.99     22.28 o
   5  10   8      137.01      131.72     22.91 o
   6  10   8       56.82       48.94     22.44 o
   7  10   8        0.01        5.16     25.29 o
  -2  11   8        2.12       26.47     24.35 o
  -1  11   8        2.00        2.35     22.30 o
   0  11   8        1.94       16.34     20.90 o
   1  11   8       26.58       28.88     22.17 o
   2  11   8        0.53       -1.74     20.88 o
   3  11   8      239.52      271.81     26.49 o
   4  11   8       50.59       54.23     23.20 o
   5  11   8       21.80       17.83     22.50 o
   6  11   8       20.69       14.11     22.63 o
   7  11   8       70.82       73.47     26.98 o
  -1  12   8        3.17       12.09     23.73 o
   0  12   8        4.17        9.18     23.06 o
   1  12   8        5.29        3.76     22.94 o
   2  12   8      156.55      184.14     25.24 o
   3  12   8        7.65       29.14     23.40 o
   4  12   8      254.75      265.90     28.08 o
   5  12   8        4.06        1.09     22.88 o
   6  12   8       39.99       72.43     25.86 o
   1  13   8        4.82       -0.67     24.01 o
   2  13   8       20.13       22.79     23.97 o
   3  13   8       52.63       41.81     26.45 o
   4  13   8       82.10      106.42     27.33 o
   5  13   8       21.62       39.14     26.10 o
  -6  -8   9        0.56       64.93     25.25 o
  -5  -8   9        4.28      -23.76     27.90 o
  -4  -8   9       26.99       18.75     28.24 o
  -3  -8   9       34.78       32.51     29.88 o
  -2  -8   9       23.01       45.90     31.25 o
  -1  -8   9        0.48       45.95     30.80 o
  -6  -7   9       21.02       58.84     24.65 o
  -5  -7   9       15.42       37.82     23.38 o
  -4  -7   9        4.29       24.56     25.51 o
  -3  -7   9        6.68       -9.39     27.73 o
  -2  -7   9       15.15        3.99     29.12 o
  -1  -7   9       25.05       24.76     27.14 o
   0  -7   9        0.14       30.51     28.16 o
  -7  -6   9      104.18      118.04     25.38 o
  -6  -6   9        0.10       -7.02     23.51 o
  -5  -6   9       21.64       22.36     22.40 o
  -4  -6   9        0.87       -5.94     23.40 o
  -3  -6   9       50.55       80.23     24.47 o
  -2  -6   9        2.41       -5.30     26.99 o
  -1  -6   9      165.70      147.15     28.88 o
   0  -6   9      369.70      361.42     32.91 o
   1  -6   9       10.66       36.00     27.89 o
   2  -6   9      369.90      391.07     21.83 o
   3  -6   9        3.24       25.46     25.56 o
  -7  -5   9       72.45       55.80     22.99 o
  -6  -5   9      162.58      127.07     24.33 o
  -5  -5   9       12.89        5.01     21.29 o
  -4  -5   9       95.06       84.01     24.05 o
  -3  -5   9       34.95       37.52     21.64 o
  -2  -5   9       71.03       76.81     22.51 o
  -1  -5   9       95.69       91.28     26.23 o
   0  -5   9      623.10      609.77     32.97 o
   1  -5   9       39.23       56.00     26.46 o
   2  -5   9      507.55      465.84     21.55 o
   3  -5   9       80.17      122.47     18.96 o
   4  -5   9        4.49        8.33     21.43 o
  -8  -4   9       46.85       24.89     20.27 o
  -7  -4   9       22.87       39.08     15.80 o
  -6  -4   9      381.70      312.53     24.32 o
  -5  -4   9       10.10        9.16     22.75 o
  -4  -4   9      103.62       98.53     22.68 o
  -3  -4   9      169.63      160.95     23.35 o
  -2  -4   9      156.50      170.76     22.21 o
  -1  -4   9      116.34      122.47     23.34 o
   0  -4   9        5.42       -2.20     23.58 o
   1  -4   9       17.82       13.39      9.06 o
   2  -4   9       45.20       68.65     10.96 o
   3  -4   9      149.76      156.68     15.01 o
   4  -4   9        1.28        6.68     15.86 o
   5  -4   9        2.16        6.66     23.49 o
  -8  -3   9       51.73       15.93     20.87 o
  -7  -3   9       56.44       52.30     12.45 o
  -6  -3   9      287.71      291.99     24.80 o
  -5  -3   9      204.99      215.79     24.01 o
  -4  -3   9       45.01       31.95     20.21 o
  -3  -3   9      645.22      632.49     28.19 o
  -2  -3   9        8.58        6.81     19.27 o
  -1  -3   9       95.73      116.67     20.40 o
   0  -3   9      283.23      286.86     35.55 o
   1  -3   9       85.17       91.55      9.68 o
   2  -3   9       27.66       31.31     10.16 o
   3  -3   9       29.50       28.81     28.49 o
   4  -3   9       32.39       19.95     15.53 o
   5  -3   9       55.64       49.45     17.88 o
  -8  -2   9        1.86       16.34     21.47 o
  -7  -2   9        5.95        5.63     14.56 o
  -6  -2   9       15.01       39.42     21.52 o
  -5  -2   9       81.25       78.76     21.09 o
  -4  -2   9       54.90       56.55     20.03 o
  -3  -2   9      106.67      130.89     20.65 o
  -2  -2   9       72.25       76.83     20.20 o
  -1  -2   9      667.99      683.07     26.75 o
   0  -2   9       13.46       25.95     19.86 o
   1  -2   9      141.62      131.86     24.94 o
   2  -2   9        0.28        0.19      9.64 o
   3  -2   9      146.17      150.24     14.84 o
   4  -2   9       12.29       21.63     14.47 o
   5  -2   9       31.17        6.42     16.04 o
   6  -2   9       14.22      -17.61     17.61 o
  -7  -1   9        0.19       10.68     21.05 o
  -6  -1   9        0.55        8.32     14.87 o
  -5  -1   9       16.22       24.17     20.09 o
  -4  -1   9       55.21       54.23     19.50 o
  -3  -1   9      176.86      168.14     20.36 o
  -2  -1   9      214.74      208.55      8.24 o
  -1  -1   9      685.24      677.51     16.92 o
   0  -1   9        1.44        3.22      7.17 o
   1  -1   9      178.92      163.35     12.91 o
   2  -1   9       73.10       83.08      9.50 o
   3  -1   9       82.41      108.27     23.32 o
   4  -1   9      200.15      222.69     23.02 o
   5  -1   9       10.15       24.75     15.66 o
   6  -1   9       77.79       55.04     28.67 o
  -7   0   9       31.90       47.50     23.60 o
  -6   0   9       11.94       27.20     21.46 o
  -5   0   9       18.06       17.89     19.10 o
  -4   0   9       74.26       67.53      9.66 o
  -3   0   9        0.03        0.56      2.87 o
  -2   0   9     2561.17     2605.36     20.84 o
  -1   0   9      106.76       99.01      7.24 o
   0   0   9      652.71      659.72      9.22 o
   1   0   9       87.47       77.52      7.38 o
   2   0   9      339.99      327.42     11.94 o
   3   0   9       25.13       23.13     12.81 o
   4   0   9      249.75      246.08     15.63 o
   5   0   9        0.48        3.06     14.74 o
   6   0   9       19.75        0.36     15.76 o
  -7   1   9       29.01       32.92     23.51 o
  -6   1   9       45.95       45.63     22.30 o
  -5   1   9       64.20       52.71     11.78 o
  -4   1   9        3.10        4.87      9.99 o
  -3   1   9       34.18       44.46      6.25 o
  -2   1   9     1227.83     1189.41     11.22 o
  -1   1   9       22.72       14.13      4.85 o
   0   1   9      130.58      130.72      5.79 o
   1   1   9       21.48       23.00      7.09 o
   2   1   9     1155.99     1111.57     13.78 o
   3   1   9      155.52      130.90     13.32 o
   4   1   9       14.43       13.37     17.27 o
   5   1   9        4.12       10.88     14.25 o
   6   1   9       85.72       83.72     30.76 o
   7   1   9       18.52       40.88     15.19 o
  -7   2   9      195.23      229.90     27.10 o
  -6   2   9      147.73      171.62     15.46 o
  -5   2   9        0.11        2.42     11.74 o
  -4   2   9      516.58      508.28     16.03 o
  -3   2   9        9.00       14.80     12.69 o
  -2   2   9      256.24      260.74     12.07 o
  -1   2   9        1.41        2.51      7.99 o
   0   2   9       31.41       31.25      8.88 o
   1   2   9       89.83       91.38      9.79 o
   2   2   9      211.74      201.14      7.93 o
   3   2   9      368.77      393.20     15.36 o
   4   2   9      321.58      299.96     15.00 o
   5   2   9      244.54      233.18     14.90 o
   6   2   9      118.80      108.14     15.66 o
   7   2   9      116.90       91.22     18.86 o
  -7   3   9      119.77      117.16     22.56 o
  -6   3   9        0.03        2.49     14.15 o
  -5   3   9       14.95       26.63     13.85 o
  -4   3   9      523.84      522.71     17.22 o
  -3   3   9       45.68       42.43     11.29 o
  -2   3   9      232.54      237.03     16.30 o
  -1   3   9      423.62      425.71     15.60 o
   0   3   9      602.48      618.51     22.84 o
   1   3   9       98.41      103.43      9.98 o
   2   3   9      365.56      365.86     14.29 o
   3   3   9      455.64      443.64     14.41 o
   4   3   9      117.55      112.40     12.58 o
   5   3   9      905.47      839.81     32.08 o
   6   3   9      126.24      127.08     11.98 o
   7   3   9       67.25       80.66     17.12 o
  -7   4   9        1.63       -1.09     23.31 o
  -6   4   9        3.70        4.08     19.09 o
  -5   4   9       89.86       67.78     14.23 o
  -4   4   9      128.92      121.01     14.08 o
  -3   4   9     1637.86     1727.48     38.66 o
  -2   4   9      602.85      598.62     16.15 o
  -1   4   9       15.99       15.19      9.73 o
   0   4   9       43.52       30.08     10.72 o
   1   4   9       11.28       18.10      9.39 o
   2   4   9        1.71       -0.16      9.72 o
   3   4   9      292.67      309.41     12.28 o
   4   4   9        8.55       13.81     10.74 o
   5   4   9      665.37      704.74     17.96 o
   6   4   9        0.05       -0.91     14.22 o
   7   4   9       73.42       97.67     17.34 o
   8   4   9       23.55       14.96     25.16 o
  -6   5   9        0.65       -9.78     22.04 o
  -5   5   9      385.62      397.52     25.43 o
  -4   5   9       70.30       70.13     14.92 o
  -3   5   9      770.26      744.39     19.49 o
  -2   5   9      387.97      387.84     15.19 o
  -1   5   9      101.08       99.05      9.19 o
   0   5   9      207.91      207.95     11.67 o
   1   5   9       67.44       74.85     10.46 o
   2   5   9       12.85       13.49      9.29 o
   3   5   9       59.54       67.10      9.51 o
   4   5   9      698.79      704.73     15.50 o
   5   5   9      233.15      251.86     10.22 o
   6   5   9      790.77      804.87     21.53 o
   7   5   9       14.67       10.99     15.34 o
   8   5   9        0.07       -7.03     23.89 o
  -6   6   9       45.41       57.60     24.03 o
  -5   6   9       64.38       83.72     22.76 o
  -4   6   9      109.15       91.95     21.61 o
  -3   6   9        6.73       -2.32     12.94 o
  -2   6   9      225.95      202.10     14.16 o
  -1   6   9       94.46       95.28     11.87 o
   0   6   9     1726.88     1710.19     18.84 o
   1   6   9      173.33      175.32     11.54 o
   2   6   9      128.28      132.79      7.82 o
   3   6   9      169.77      181.96      7.30 o
   4   6   9      226.74      253.30     11.00 o
   5   6   9     1916.22     1895.12     28.33 o
   6   6   9       83.80       75.82     14.70 o
   7   6   9        1.15       -6.27     15.03 o
   8   6   9       12.09       12.49     23.18 o
  -5   7   9       46.96       35.94     23.51 o
  -4   7   9        3.27       12.21     21.14 o
  -3   7   9        0.13       -5.64     18.97 o
  -2   7   9      780.04      731.76     28.67 o
  -1   7   9      633.40      572.59     17.50 o
   0   7   9        0.07        3.33      7.01 o
   1   7   9       99.65      102.82      7.12 o
   2   7   9       45.05       46.99      7.14 o
   3   7   9      109.33      106.57      6.60 o
   4   7   9      452.38      456.11     13.82 o
   5   7   9       40.56       47.97     12.04 o
   6   7   9       85.98       83.91     14.01 o
   7   7   9        0.02       -1.65     15.24 o
  -4   8   9      119.38       98.70     23.61 o
  -3   8   9       29.18       30.47     21.30 o
  -2   8   9       33.67       29.59     20.13 o
  -1   8   9        0.00        9.28     18.89 o
   0   8   9        2.76       10.30     17.09 o
   1   8   9      330.36      314.50     22.93 o
   2   8   9       24.77       18.16     19.25 o
   3   8   9        7.86        5.82      7.92 o
   4   8   9      787.84      786.89     30.23 o
   5   8   9       29.86       26.36     22.01 o
   6   8   9        1.16       -4.27     22.70 o
   7   8   9       66.32       48.22     24.82 o
  -4   9   9        6.18        0.34     24.22 o
  -3   9   9        0.91        0.33     22.97 o
  -2   9   9      240.30      237.91     24.29 o
  -1   9   9        1.87       -8.56     19.98 o
   0   9   9      533.00      571.14     19.45 o
   1   9   9      952.44      947.90     31.68 o
   2   9   9        0.02       -6.45     20.31 o
   3   9   9      196.61      189.80     22.23 o
   4   9   9       16.85       12.87     21.26 o
   5   9   9        8.55       12.00     21.81 o
   6   9   9      108.79      115.15     25.06 o
   7   9   9        0.19       -2.88     24.15 o
  -3  10   9        9.67       23.60     24.11 o
  -2  10   9        1.74        2.18     22.55 o
  -1  10   9        0.64       -7.81     20.64 o
   0  10   9        2.31       -4.21     14.05 o
   1  10   9       17.91       10.75     19.68 o
   2  10   9        8.02       13.83     21.42 o
   3  10   9      311.54      318.00     26.28 o
   4  10   9        0.10        3.56     21.84 o
   5  10   9        0.27        8.66     22.86 o
   6  10   9        7.48       -4.14     22.03 o
   7  10   9        3.92        5.66     25.83 o
  -2  11   9        1.64        7.14     23.86 o
  -1  11   9       14.98       31.96     23.19 o
   0  11   9        5.45       16.64     15.19 o
   1  11   9       15.89       -1.10     21.41 o
   2  11   9       99.28       76.20     22.24 o
   3  11   9      364.36      371.99     28.29 o
   4  11   9        0.98       -5.53     21.22 o
   5  11   9       43.45       39.12     23.58 o
   6  11   9      101.77      108.11     25.85 o
   0  12   9       46.46       57.31     17.68 o
   1  12   9      192.25      159.18     25.63 o
   2  12   9       14.13        2.43     22.56 o
   3  12   9       80.77       63.24     23.40 o
   4  12   9       98.84       79.35     24.52 o
   5  12   9       21.55       24.00     25.52 o
   2  13   9       22.20       28.44     24.89 o
   3  13   9       68.44       95.08     26.05 o
   4  13   9        4.86       20.76     25.07 o
  -5  -7  10       57.31       88.74     27.23 o
  -4  -7  10        0.23       -9.11     28.53 o
  -3  -7  10        0.03      -25.77     27.96 o
  -2  -7  10       80.63      114.85     30.06 o
  -1  -7  10      109.21      118.70     30.65 o
  -6  -6  10      155.23      188.26     27.62 o
  -5  -6  10      135.19      134.13     27.23 o
  -4  -6  10       81.38      120.10     25.61 o
  -3  -6  10      182.70      178.74     28.20 o
  -2  -6  10       15.30       -1.05     26.76 o
  -1  -6  10      137.22      124.36     31.11 o
   0  -6  10       28.70       20.66     29.47 o
   1  -6  10       78.32       85.62     31.51 o
   2  -6  10       19.45       -9.41     23.56 o
  -6  -5  10       36.03       32.49     25.71 o
  -5  -5  10      183.48      185.45     26.65 o
  -4  -5  10       60.39       65.09     23.36 o
  -3  -5  10       16.84       24.33     22.29 o
  -2  -5  10      115.84      114.99     26.71 o
  -1  -5  10       51.22       23.93     28.11 o
   0  -5  10        0.09        5.87     26.62 o
   1  -5  10       13.80       40.26     29.84 o
   2  -5  10      134.60      172.78     26.63 o
   3  -5  10       28.57       20.39     24.33 o
  -7  -4  10      122.36      119.68     16.97 o
  -6  -4  10        6.54       -5.43     24.42 o
  -5  -4  10      121.72      128.09     24.35 o
  -4  -4  10       80.71       77.56     23.66 o
  -3  -4  10       18.06       18.77     22.64 o
  -2  -4  10       67.89       62.97     22.19 o
  -1  -4  10       15.81       -3.36     26.13 o
   0  -4  10        8.50       -6.18     26.28 o
   1  -4  10        0.68        5.48     27.02 o
   2  -4  10       12.05       10.94     16.89 o
   3  -4  10        4.61       30.56     17.07 o
   4  -4  10        1.35       -6.62     20.41 o
   5  -4  10       91.26      114.25     24.46 o
  -7  -3  10       16.77        6.98     16.41 o
  -6  -3  10        4.50       23.11     23.18 o
  -5  -3  10      175.16      169.69     23.77 o
  -4  -3  10       42.38       50.25     22.64 o
  -3  -3  10       28.35       32.43     22.48 o
  -2  -3  10       70.94       65.61     22.98 o
  -1  -3  10       91.38       71.67     21.10 o
   0  -3  10      543.55      523.35     31.47 o
   1  -3  10       18.32       16.98     24.28 o
   2  -3  10      160.89      174.80     12.17 o
   3  -3  10       72.68       83.02     12.41 o
   4  -3  10        0.06       19.08     16.09 o
   5  -3  10       17.79       18.25     22.52 o
  -7  -2  10       21.01       16.08     16.76 o
  -6  -2  10       51.70       50.52     23.43 o
  -5  -2  10       12.01        3.72     21.22 o
  -4  -2  10       69.49      100.09     22.21 o
  -3  -2  10      259.35      238.28     24.31 o
  -2  -2  10        3.72       -1.47     21.72 o
  -1  -2  10      262.64      275.04     24.49 o
   0  -2  10      932.86      951.25     31.31 o
   1  -2  10       32.91       17.04     24.62 o
   2  -2  10      308.11      292.69     12.27 o
   3  -2  10       92.02       95.68     11.78 o
   4  -2  10       31.03       37.39     24.05 o
   5  -2  10        3.43        3.56     16.20 o
  -7  -1  10       39.91       38.90     17.20 o
  -6  -1  10       98.92       93.58     16.84 o
  -5  -1  10      113.58       89.32     23.79 o
  -4  -1  10       12.46       11.82     20.64 o
  -3  -1  10      290.59      270.88     22.95 o
  -2  -1  10      181.03      176.58     22.30 o
  -1  -1  10      580.08      524.89     26.86 o
   0  -1  10      295.68      298.77     22.77 o
   1  -1  10       22.68        2.73     22.49 o
   2  -1  10      133.63      121.10     13.70 o
   3  -1  10      157.55      187.02     25.23 o
   4  -1  10       61.92       82.34     24.48 o
   5  -1  10      115.92      140.69     16.96 o
   6  -1  10        0.01      -10.46     22.30 o
  -7   0  10       68.31       85.53     25.98 o
  -6   0  10      366.57      351.41     26.63 o
  -5   0  10      113.56      120.74     15.61 o
  -4   0  10       77.04       47.07     21.62 o
  -3   0  10       88.90       92.53     20.10 o
  -2   0  10       24.03       16.22     17.97 o
  -1   0  10       16.18       15.41      4.39 o
   0   0  10       54.79       52.21      6.05 o
   1   0  10       14.76       24.75      9.90 o
   2   0  10       83.01       86.26      9.47 o
   3   0  10      200.99      192.19     15.26 o
   4   0  10       80.32      101.06     27.40 o
   5   0  10        8.34       22.45     15.96 o
   6   0  10       41.29       46.27     17.03 o
  -7   1  10        0.83        7.98     23.95 o
  -6   1  10      210.83      230.54     27.12 o
  -5   1  10      119.67      144.17     20.44 o
  -4   1  10       32.36       41.51     12.39 o
  -3   1  10       39.42       35.90     19.26 o
  -2   1  10      726.59      666.14     20.66 o
  -1   1  10      547.79      528.18     12.04 o
   0   1  10       30.75       30.30      8.32 o
   1   1  10      361.89      366.00     15.25 o
   2   1  10      379.76      343.30     10.45 o
   3   1  10      777.77      738.63     18.82 o
   4   1  10       43.37       56.74     13.92 o
   5   1  10        9.41       15.97     14.60 o
   6   1  10        1.66       -6.43     16.36 o
  -6   2  10        0.38       29.75     21.76 o
  -5   2  10       95.36      103.90     12.97 o
  -4   2  10       86.51       86.56     11.94 o
  -3   2  10      538.89      528.32     11.88 o
  -2   2  10      190.57      187.56     10.02 o
  -1   2  10      110.61      113.95      7.14 o
   0   2  10      195.00      196.08     12.25 o
   1   2  10       28.96       23.20      9.87 o
   2   2  10      198.58      195.17     14.07 o
   3   2  10        0.10        4.67     11.86 o
   4   2  10      223.08      210.27     15.09 o
   5   2  10      127.17      149.49     15.35 o
   6   2  10      154.79      148.14     16.38 o
   7   2  10       64.73       82.58     18.62 o
  -6   3  10      143.03      134.97     15.58 o
  -5   3  10      532.97      549.28     19.08 o
  -4   3  10        7.29       11.80     11.96 o
  -3   3  10      338.26      307.80     14.50 o
  -2   3  10     2388.94     2409.86     29.58 o
  -1   3  10       45.54       50.21      9.81 o
   0   3  10      222.65      233.02     11.41 o
   1   3  10       28.74       23.38     10.17 o
   2   3  10        0.22       -0.92     10.29 o
   3   3  10      530.02      492.21     15.92 o
   4   3  10      210.03      233.96     14.07 o
   5   3  10      246.76      239.30     14.94 o
   6   3  10      161.45      155.79     23.49 o
   7   3  10        2.89       11.78     16.65 o
  -7   4  10        3.31        0.56     21.53 o
  -6   4  10        2.14        8.49     16.17 o
  -5   4  10       38.08       14.71     14.64 o
  -4   4  10      614.53      603.47     18.86 o
  -3   4  10        0.16       -0.53     12.15 o
  -2   4  10     1408.27     1342.22     24.16 o
  -1   4  10      116.48      120.86     14.57 o
   0   4  10      236.79      237.50     11.94 o
   1   4  10      412.73      434.07     13.35 o
   2   4  10       43.17       27.07     10.46 o
   3   4  10      226.60      224.16     13.31 o
   4   4  10      338.72      324.45     17.19 o
   5   4  10       25.39       37.22     12.05 o
   6   4  10      102.98      107.40     16.53 o
   7   4  10       33.28       29.34     16.79 o
  -6   5  10       21.90       46.81     22.25 o
  -5   5  10        0.28        4.27     15.46 o
  -4   5  10       15.72       16.91     13.34 o
  -3   5  10       67.97       57.76     13.21 o
  -2   5  10      182.56      174.83     13.82 o
  -1   5  10        2.11        2.85     10.39 o
   0   5  10      122.76      134.16     11.61 o
   1   5  10        1.38        4.21      9.95 o
   2   5  10      279.40      290.13     12.49 o
   3   5  10      278.98      278.31     12.26 o
   4   5  10        5.53        8.46     11.15 o
   5   5  10       43.84       35.79     21.39 o
   6   5  10      311.39      269.42     17.23 o
   7   5  10       28.42       33.72     16.22 o
   8   5  10       11.29       19.93     25.51 o
  -6   6  10       10.17       19.62     23.88 o
  -5   6  10       40.52       48.34     22.70 o
  -4   6  10        0.34        4.77     14.90 o
  -3   6  10       69.24       77.28     14.64 o
  -2   6  10      267.07      290.59     15.38 o
  -1   6  10       67.63       71.88     10.01 o
   0   6  10      341.86      351.51     14.01 o
   1   6  10        9.14       10.20      8.23 o
   2   6  10       36.82       32.46      7.50 o
   3   6  10        2.06        3.80      9.42 o
   4   6  10       17.23       15.07     10.50 o
   5   6  10      153.82      141.05     13.93 o
   6   6  10       70.62       61.74     14.59 o
   7   6  10       10.87       12.57     15.59 o
   8   6  10       36.79       45.72     24.61 o
  -5   7  10      107.04       94.04     24.47 o
  -4   7  10        0.05       -7.29     21.23 o
  -3   7  10       29.15       45.37     20.31 o
  -2   7  10      288.82      279.94     16.62 o
  -1   7  10      619.21      607.00     20.25 o
   0   7  10      166.50      177.10     13.02 o
   1   7  10       67.73       71.51     11.13 o
   2   7  10        1.86        1.47      7.42 o
   3   7  10      147.29      141.57      7.71 o
   4   7  10        1.81        7.80     18.74 o
   5   7  10      321.17      318.75     15.46 o
   6   7  10       45.67       51.90     13.98 o
   7   7  10       52.55       58.25     25.56 o
  -4   8  10        5.87       25.66     23.93 o
  -3   8  10       25.27       26.41     21.19 o
  -2   8  10      180.96      182.45     23.12 o
  -1   8  10       49.12       51.99     19.83 o
   0   8  10       18.73       29.37     12.50 o
   1   8  10        0.00       -4.73     11.22 o
   2   8  10        1.00        3.17      7.34 o
   3   8  10      236.57      239.72      8.23 o
   4   8  10      582.21      520.70     28.30 o
   5   8  10       10.38        4.18     22.05 o
   6   8  10       57.05       59.14     24.33 o
   7   8  10      192.31      189.81     28.23 o
  -3   9  10      113.61      129.87     25.18 o
  -2   9  10        2.17        8.39     20.90 o
  -1   9  10       36.59       15.51     20.21 o
   0   9  10       53.54       66.53     19.44 o
   1   9  10       76.54       70.56     21.36 o
   2   9  10        1.55       12.01     20.41 o
   3   9  10       20.80       14.87     21.31 o
   4   9  10      406.23      390.60     27.21 o
   5   9  10      221.45      194.08     26.35 o
   6   9  10       47.73       49.75     23.69 o
   7   9  10        0.21       -3.02     24.35 o
  -2  10  10      374.38      387.94     29.16 o
  -1  10  10        3.80       13.28     21.52 o
   0  10  10       39.86       50.95     20.58 o
   1  10  10      189.47      230.09     24.64 o
   2  10  10       30.32       35.91     20.71 o
   3  10  10        1.45        3.94     21.68 o
   4  10  10      142.12      151.37     24.90 o
   5  10  10      213.51      212.30     25.87 o
   6  10  10       15.22       16.63     24.64 o
  -1  11  10        6.67       -0.06     22.72 o
   0  11  10       25.56       42.29     24.47 o
   1  11  10        0.05        6.94     22.27 o
   2  11  10        8.83       15.36     23.40 o
   3  11  10        3.81       20.10     24.20 o
   4  11  10       89.93       80.16     23.76 o
   5  11  10       30.51       56.24     24.48 o
   6  11  10       50.45       50.47     26.91 o
   0  12  10       56.55       58.64     25.51 o
   1  12  10      278.56      290.63     28.94 o
   2  12  10        2.51       10.67     24.67 o
   3  12  10       57.72       64.53     24.10 o
   4  12  10       41.44       65.81     24.34 o
   5  12  10      114.35      137.99     26.24 o
  -4  -6  11       65.84       93.96     26.62 o
  -3  -6  11       36.34        6.33     29.79 o
  -2  -6  11       20.75        8.09     30.98 o
  -1  -6  11        2.44       14.12     29.00 o
  -5  -5  11       60.94       63.25     26.19 o
  -4  -5  11        0.23       14.40     25.58 o
  -3  -5  11      476.85      475.98     31.92 o
  -2  -5  11       21.86       -7.73     28.29 o
  -1  -5  11       91.61       95.19     29.54 o
   0  -5  11        3.83       10.87     28.67 o
   1  -5  11        1.93       26.13     31.13 o
  -6  -4  11        1.34        3.77     24.93 o
  -5  -4  11       14.89        9.59     24.62 o
  -4  -4  11        0.04        0.50     23.55 o
  -3  -4  11       77.41       65.50     23.84 o
  -2  -4  11       39.84       56.20     25.26 o
  -1  -4  11       30.67        2.69     28.55 o
   0  -4  11      195.85      219.12     30.18 o
   1  -4  11      272.80      247.78     31.96 o
   2  -4  11       54.94       72.36     29.13 o
   3  -4  11      364.16      393.88     29.48 o
   4  -4  11        3.47       17.32     26.23 o
  -6  -3  11       48.21       87.12     26.34 o
  -5  -3  11      229.31      222.88     28.57 o
  -4  -3  11       10.91        3.81     24.71 o
  -3  -3  11       81.28       56.98     24.35 o
  -2  -3  11      356.23      372.30     27.58 o
  -1  -3  11      309.29      322.98     27.27 o
   0  -3  11       15.23        1.68     25.14 o
   1  -3  11       90.16       99.99     27.41 o
   2  -3  11       59.08       58.38     16.97 o
   3  -3  11       67.93       79.15     17.27 o
   4  -3  11        7.79       26.04     17.94 o
   5  -3  11       30.07       40.88     22.67 o
  -6  -2  11       24.37        8.80     24.14 o
  -5  -2  11      176.96      195.90     25.61 o
  -4  -2  11       53.44       74.08     22.85 o
  -3  -2  11      570.66      560.59     29.98 o
  -2  -2  11       40.49       38.78     23.29 o
  -1  -2  11       14.38       39.98     21.34 o
   0  -2  11      276.05      243.93     24.80 o
   1  -2  11        1.06      -17.04     24.03 o
   2  -2  11      171.88      172.82     11.90 o
   3  -2  11       14.28       12.66     11.42 o
   4  -2  11       18.94       29.61     21.45 o
   5  -2  11        1.62       -0.21     17.04 o
  -6  -1  11       66.53       77.03     17.41 o
  -5  -1  11      123.80      122.02     24.71 o
  -4  -1  11       41.96       31.76     23.05 o
  -3  -1  11        0.63        6.41     20.43 o
  -2  -1  11        8.04        4.63     20.71 o
  -1  -1  11       11.68        9.42     21.72 o
   0  -1  11      353.22      357.67     24.21 o
   1  -1  11      784.37      716.65     31.95 o
   2  -1  11       10.22        1.97     13.51 o
   3  -1  11        1.41       -1.84     13.98 o
   4  -1  11       29.86       39.17     15.74 o
   5  -1  11        2.98       28.55     28.46 o
   6  -1  11      275.70      243.97     31.98 o
  -6   0  11       41.66       72.28     17.82 o
  -5   0  11      215.88      242.01     27.83 o
  -4   0  11      266.82      258.64     25.28 o
  -3   0  11       73.38       82.47     22.27 o
  -2   0  11        3.86        6.98     18.86 o
  -1   0  11     1838.75     1828.55     38.84 o
   0   0  11     1365.96     1271.54     16.99 o
   1   0  11      103.80      104.13     11.32 o
   2   0  11        6.78        9.39     12.50 o
   3   0  11       21.38       20.19     10.25 o
   4   0  11       91.58       87.53     15.25 o
   5   0  11       74.74       95.26     23.78 o
   6   0  11       12.31        7.64     17.43 o
  -6   1  11       50.88       46.74     22.23 o
  -5   1  11       28.46       37.50     16.46 o
  -4   1  11       87.65       85.87     23.82 o
  -3   1  11       31.36       45.52     20.13 o
  -2   1  11      409.46      381.52     24.55 o
  -1   1  11      780.51      777.47     12.68 o
   0   1  11      141.43      138.86     10.11 o
   1   1  11      213.19      218.26     12.09 o
   2   1  11        0.82       -9.74     18.26 o
   3   1  11      284.33      279.76     11.56 o
   4   1  11       23.40       26.25     14.65 o
   5   1  11      125.75      159.09     16.87 o
   6   1  11       22.74       14.80     16.76 o
  -6   2  11       24.48       24.78     25.02 o
  -5   2  11      157.82      131.83     24.49 o
  -4   2  11      263.95      238.30     13.82 o
  -3   2  11       51.72       58.87     21.82 o
  -2   2  11      235.91      230.57     10.61 o
  -1   2  11     1250.49     1210.02     27.08 o
   0   2  11      243.86      252.79     11.82 o
   1   2  11     1120.89     1084.97     18.34 o
   2   2  11        1.60        7.21     11.34 o
   3   2  11       93.37       88.02      9.30 o
   4   2  11      158.83      153.75     15.29 o
   5   2  11      138.18      171.02     16.06 o
   6   2  11       45.17       31.79     22.93 o
  -6   3  11       22.50       17.51     22.44 o
  -5   3  11      514.33      503.92     19.32 o
  -4   3  11      101.35      107.66     13.28 o
  -3   3  11       24.74       22.49      8.52 o
  -2   3  11      426.78      443.38     13.68 o
  -1   3  11       42.11       47.90     10.18 o
   0   3  11        2.00        4.45     10.16 o
   1   3  11      127.09      137.62     11.88 o
   2   3  11       14.22       23.98     11.34 o
   3   3  11       81.02       76.05     12.96 o
   4   3  11        5.23       14.39     12.91 o
   5   3  11       19.82       27.49     14.05 o
   6   3  11        3.41       -0.91     22.78 o
   7   3  11       14.53       25.40     26.44 o
  -6   4  11       33.59       17.94     21.01 o
  -5   4  11      151.56      174.77     16.67 o
  -4   4  11       12.76       15.86     13.08 o
  -3   4  11       64.39       73.25     12.93 o
  -2   4  11      109.90      100.90     11.39 o
  -1   4  11        4.33        4.61     10.72 o
   0   4  11       21.14       19.86     10.91 o
   1   4  11      276.59      289.90     13.25 o
   2   4  11       67.84       69.62     11.54 o
   3   4  11       47.98       61.41     12.01 o
   4   4  11      456.79      497.53     16.45 o
   5   4  11        6.33       14.92     12.85 o
   6   4  11       17.78       10.22     22.12 o
   7   4  11       95.78      102.92     18.19 o
  -6   5  11       13.93       19.30     21.33 o
  -5   5  11        3.12        5.61     15.04 o
  -4   5  11      109.16       97.18     15.25 o
  -3   5  11      371.21      335.88     24.83 o
  -2   5  11      129.30      129.96     10.60 o
  -1   5  11      203.27      224.77     13.44 o
   0   5  11       48.21       42.54     11.54 o
   1   5  11       33.92       32.88     11.00 o
   2   5  11       35.85       37.29     11.26 o
   3   5  11        0.44        6.76     10.48 o
   4   5  11        0.08        7.91     11.83 o
   5   5  11      119.81      113.41     22.64 o
   6   5  11      287.51      289.58     22.68 o
   7   5  11        3.22        8.30     16.55 o
  -5   6  11        0.31        0.92     21.60 o
  -4   6  11      237.60      233.66     17.36 o
  -3   6  11       96.76       90.08     14.82 o
  -2   6  11      342.81      352.29     17.84 o
  -1   6  11       20.27       21.35     11.86 o
   0   6  11        0.08        2.99     11.12 o
   1   6  11        0.12        1.67      8.53 o
   2   6  11        1.10        1.08     10.36 o
   3   6  11        0.73        3.99     10.38 o
   4   6  11      243.54      258.46     13.61 o
   5   6  11        0.32        4.46     20.83 o
   6   6  11        0.89       10.47     14.58 o
   7   6  11      119.85       99.63     17.74 o
  -5   7  11      174.43      158.88     25.83 o
  -4   7  11        6.44        1.64     20.96 o
  -3   7  11      110.52      114.76     16.25 o
  -2   7  11      299.36      300.41     17.13 o
  -1   7  11      410.41      415.00     16.94 o
   0   7  11      246.90      232.70     14.24 o
   1   7  11       34.04       43.86      9.14 o
   2   7  11        6.17        7.81      7.76 o
   3   7  11      406.05      428.84     12.83 o
   4   7  11       95.47       76.12     21.69 o
   5   7  11      261.13      246.02     25.86 o
   6   7  11        0.49       10.67     23.80 o
   7   7  11       31.12       27.51     24.11 o
  -4   8  11       50.97       51.05     23.98 o
  -3   8  11       22.63       29.04     22.08 o
  -2   8  11       69.60       82.97     22.09 o
  -1   8  11        1.40        6.85     13.51 o
   0   8  11       56.96       57.29     13.22 o
   1   8  11      243.93      253.89     19.14 o
   2   8  11        2.30        1.61      7.87 o
   3   8  11       93.95       81.81     20.44 o
   4   8  11       37.92       37.96     21.73 o
   5   8  11       25.06       19.24     21.97 o
   6   8  11        7.14       -7.11     22.68 o
  -3   9  11       13.78       12.42     22.81 o
  -2   9  11        0.41        6.50     21.49 o
  -1   9  11       94.06       94.68     15.31 o
   0   9  11       10.67        2.73     21.00 o
   1   9  11       18.12       14.27     20.26 o
   2   9  11        2.30        8.81     10.99 o
   3   9  11       25.02       37.26     20.72 o
   4   9  11        2.08       -1.36     21.28 o
   5   9  11        3.20       -2.26     22.75 o
   6   9  11       23.85       24.50     25.17 o
  -2  10  11      318.98      292.43     27.91 o
  -1  10  11       86.18       81.53     16.86 o
   0  10  11        3.02        3.48     21.11 o
   1  10  11       49.31       58.68     22.29 o
   2  10  11        0.73        8.87     20.86 o
   3  10  11      136.43      131.74     23.44 o
   4  10  11      371.43      404.09     29.22 o
   5  10  11        6.68       10.11     23.04 o
   6  10  11       58.73       85.92     25.29 o
  -1  11  11        0.14       -8.69     16.81 o
   0  11  11        4.42        5.92     23.91 o
   1  11  11        0.07      -11.90     23.73 o
   2  11  11      105.84      103.06     23.57 o
   3  11  11       49.29       51.00     23.07 o
   4  11  11      170.24      153.48     24.80 o
   5  11  11        0.68        3.84     23.97 o
   0  12  11        6.26       -0.89     24.56 o
   1  12  11        0.08       -1.67     24.87 o
   2  12  11       62.95       56.74     25.86 o
   3  12  11      145.93      158.05     26.26 o
   4  12  11      206.05      237.54     28.56 o
  -2  -5  12       46.94       28.42     30.24 o
  -4  -4  12        0.02       -2.44     25.59 o
  -3  -4  12      130.11      198.12     29.24 o
  -2  -4  12       44.67      107.83     26.50 o
  -1  -4  12       86.60       74.63     29.79 o
   0  -4  12        7.63       17.82     30.36 o
   1  -4  12       31.86       33.30     30.65 o
   3  -4  12       34.49       20.31     25.39 o
  -5  -3  12       28.73        0.57     25.57 o
  -4  -3  12      102.06      135.73     26.42 o
  -3  -3  12        0.63        0.99     24.85 o
  -2  -3  12      574.46      592.74     32.53 o
  -1  -3  12      124.55      123.13     26.42 o
   0  -3  12       29.80        0.24     26.90 o
   1  -3  12      107.61      109.74     30.70 o
   2  -3  12        0.80       12.00     29.98 o
   3  -3  12      171.72      152.48     25.42 o
  -5  -2  12      147.83      167.18     26.18 o
  -4  -2  12      171.11      186.50     28.09 o
  -3  -2  12        5.02       14.46     23.66 o
  -2  -2  12      432.05      417.38     30.09 o
  -1  -2  12       10.34       15.83     23.35 o
   0  -2  12      134.31      172.30     26.12 o
   1  -2  12       73.20       63.59     28.59 o
   2  -2  12       84.01       59.49     26.92 o
   3  -2  12       22.55       32.25     17.05 o
   4  -2  12        4.88       40.97     27.83 o
  -5  -1  12       32.10       50.22     24.17 o
  -4  -1  12       57.10       63.38     24.82 o
  -3  -1  12      297.71      306.44     27.12 o
  -2  -1  12      129.12      139.50     24.25 o
  -1  -1  12       80.64      117.61     24.56 o
   0  -1  12      311.57      255.38     26.09 o
   1  -1  12      550.71      504.58     31.12 o
   2  -1  12        3.30        5.31     24.44 o
   3  -1  12       36.11       63.64     25.57 o
   4  -1  12       24.56       28.02     16.20 o
   5  -1  12        0.92        6.73     17.32 o
  -5   0  12       17.86       38.04     24.10 o
  -4   0  12        4.85        4.65     23.39 o
  -3   0  12        2.20        7.90     22.95 o
  -2   0  12       47.86       83.14     21.95 o
  -1   0  12      342.79      289.78     25.77 o
   0   0  12       45.35       68.30     23.19 o
   1   0  12       57.08       85.78     22.95 o
   2   0  12       14.60       19.95     12.84 o
   3   0  12      264.13      260.92     16.82 o
   4   0  12       10.83       28.27     26.36 o
   5   0  12       51.58       78.63     24.58 o
   6   0  12       71.44       62.28     29.20 o
  -5   1  12      352.62      376.49     21.36 o
  -4   1  12       10.29        9.04     23.01 o
  -3   1  12      106.24      115.47     23.81 o
  -2   1  12      123.68      113.65     22.92 o
  -1   1  12       38.63       24.94     20.46 o
   0   1  12      139.04      109.35     21.96 o
   1   1  12      145.62      161.46     12.07 o
   2   1  12      432.55      442.56     16.51 o
   3   1  12       46.45       41.27     14.01 o
   4   1  12       41.54       35.56     15.39 o
   5   1  12       16.33       41.71     15.66 o
   6   1  12       98.04      118.34     27.24 o
  -5   2  12        1.70        5.08     16.18 o
  -4   2  12      126.07      124.66     16.88 o
  -3   2  12       64.46       86.28     22.96 o
  -2   2  12      106.24      139.88     21.91 o
  -1   2  12      242.94      212.64     23.18 o
   0   2  12       62.85       61.62     10.30 o
   1   2  12        0.19       -0.19     10.45 o
   2   2  12      308.86      316.30     14.91 o
   3   2  12        0.28        3.70     13.13 o
   4   2  12      116.15      146.05     22.63 o
   5   2  12       65.24       89.13     17.99 o
   6   2  12      153.91      184.63     27.88 o
  -5   3  12        0.51       -6.95     21.57 o
  -4   3  12      183.37      185.93     14.79 o
  -3   3  12       15.43       25.53     15.71 o
  -2   3  12       60.27       62.29     20.33 o
  -1   3  12      916.90      861.01     32.73 o
   0   3  12        0.15        5.22     10.38 o
   1   3  12      220.85      220.96     13.12 o
   2   3  12      150.83      148.74     13.06 o
   3   3  12       35.77       15.24     12.99 o
   4   3  12      150.13      154.10     15.42 o
   5   3  12      145.19      181.98     24.98 o
   6   3  12      321.62      355.23     28.47 o
  -5   4  12        1.42       -1.33     24.71 o
  -4   4  12      268.53      266.61     16.70 o
  -3   4  12        8.53       13.67     18.83 o
  -2   4  12        4.23        5.30      9.74 o
  -1   4  12      119.57      124.45     11.85 o
   0   4  12      483.37      453.45     14.79 o
   1   4  12        7.11        7.49     11.43 o
   2   4  12        0.07        2.85     11.22 o
   3   4  12       35.19       45.03     12.48 o
   4   4  12        0.80        1.78     13.46 o
   5   4  12       12.65       15.90     20.62 o
   6   4  12       12.90       15.57     23.65 o
   7   4  12      183.48      209.72     29.64 o
  -5   5  12        6.71        3.41     19.93 o
  -4   5  12        0.06        2.68     13.91 o
  -3   5  12       74.74       72.76     10.86 o
  -2   5  12        0.04        2.58     11.63 o
  -1   5  12      281.32      296.57     12.18 o
   0   5  12       18.54       22.60     11.40 o
   1   5  12      542.02      567.47     16.18 o
   2   5  12       88.82       97.88     12.61 o
   3   5  12       42.05       50.12     11.77 o
   4   5  12       13.48       21.46     12.43 o
   5   5  12       34.81       29.18     22.08 o
   6   5  12      111.70       92.81     23.35 o
   7   5  12        2.93       26.89     25.26 o
  -5   6  12        0.59        7.47     20.73 o
  -4   6  12       50.20       52.76     15.41 o
  -3   6  12        4.97       23.80     14.95 o
  -2   6  12      261.23      280.08     15.81 o
  -1   6  12      417.93      414.05     16.15 o
   0   6  12        1.20        3.48      9.82 o
   1   6  12      418.68      383.71     12.42 o
   2   6  12       37.67       25.62     11.73 o
   3   6  12       83.25       82.14     11.86 o
   4   6  12       17.71       20.27     19.76 o
   5   6  12       25.94       46.32     21.78 o
   6   6  12       38.74       37.86     15.78 o
  -5   7  12      282.06      310.37     29.08 o
  -4   7  12        0.62       16.34     21.20 o
  -3   7  12       35.76       40.81     15.34 o
  -2   7  12       62.32       60.36     12.02 o
  -1   7  12       24.07       25.62     12.71 o
   0   7  12       59.76       45.81     12.44 o
   1   7  12      299.84      333.47     12.11 o
   2   7  12       18.66       15.53      8.51 o
   3   7  12        1.53        0.38     11.10 o
   4   7  12       34.81       36.87     21.16 o
   5   7  12       10.89       18.73     22.50 o
   6   7  12       41.84       61.53     25.03 o
  -4   8  12      135.94      133.90     25.74 o
  -3   8  12       78.20       85.06     23.64 o
  -2   8  12       11.32       12.61     12.02 o
  -1   8  12        4.20        9.29     13.99 o
   0   8  12       82.27       85.34     13.90 o
   1   8  12       50.19       37.33      9.98 o
   2   8  12      101.99      101.16      9.21 o
   3   8  12        3.68        1.97     20.78 o
   4   8  12       80.22       76.09     22.08 o
   5   8  12        5.08       17.38     22.72 o
   6   8  12        0.03       -8.46     22.27 o
  -3   9  12      127.39      114.32     24.89 o
  -2   9  12       90.17      118.14     17.23 o
  -1   9  12      134.24      141.06     23.37 o
   0   9  12       30.37       30.85     20.50 o
   1   9  12       29.25       27.53     13.12 o
   2   9  12       76.37       69.02     23.01 o
   3   9  12        0.31       -4.73     20.32 o
   4   9  12        0.61        7.46     21.53 o
   5   9  12      189.66      192.81     26.33 o
   6   9  12       24.24       41.48     24.66 o
  -2  10  12       25.42       22.67     24.02 o
  -1  10  12        1.50       12.94     22.72 o
   0  10  12      172.98      188.00     25.88 o
   1  10  12       28.11       22.22     21.69 o
   2  10  12        1.22        3.33     22.30 o
   3  10  12        0.06       11.04     22.76 o
   4  10  12       83.46      118.65     24.73 o
   5  10  12       15.40        7.63     23.89 o
  -1  11  12       50.65       36.17     24.57 o
   0  11  12       23.41       16.71     24.78 o
   1  11  12       34.65       36.26     23.98 o
   2  11  12        1.87        6.60     24.05 o
   3  11  12      150.98      119.08     26.09 o
   4  11  12       64.74       48.12     23.48 o
   1  12  12        0.06        5.45     24.98 o
   2  12  12        0.09       -1.87     24.35 o
   3  12  12       46.89       44.14     26.43 o
  -3  -3  13       63.58       66.22     27.97 o
  -2  -3  13       70.92       87.49     27.66 o
  -1  -3  13      137.30      194.37     27.84 o
   0  -3  13      148.78      128.46     30.35 o
   1  -3  13       87.97      119.11     31.88 o
  -4  -2  13       42.12       44.73     26.28 o
  -3  -2  13        0.27      -10.25     26.35 o
  -2  -2  13        2.87        4.51     26.07 o
  -1  -2  13      110.92      111.94     25.68 o
   0  -2  13       71.44       71.52     28.90 o
   1  -2  13        0.16      -13.15     28.21 o
   2  -2  13        0.12        1.18     28.80 o
  -4  -1  13        1.64        8.01     25.14 o
  -3  -1  13        5.71        4.75     25.55 o
  -2  -1  13       27.12       29.23     24.77 o
  -1  -1  13       95.36      112.74     25.86 o
   0  -1  13       85.04      136.53     24.41 o
   1  -1  13       16.16       16.87     25.78 o
   2  -1  13       32.29       16.40     28.87 o
   3  -1  13       36.65       33.97     27.83 o
   4  -1  13       29.39       75.75     28.09 o
  -4   0  13       91.81      109.18     27.09 o
  -3   0  13        8.11        9.70     24.21 o
  -2   0  13       84.13       63.35     24.81 o
  -1   0  13        0.15       -5.46     23.47 o
   0   0  13        0.05        1.22     22.63 o
   1   0  13       34.80       56.70     22.71 o
   2   0  13      144.24      157.49     28.29 o
   3   0  13      101.76      104.58     26.55 o
   4   0  13      266.82      308.42     30.55 o
   5   0  13       15.08       38.14     28.68 o
  -4   1  13       33.52       31.79     23.85 o
  -3   1  13        0.03       12.57     23.44 o
  -2   1  13      248.08      274.79     26.84 o
  -1   1  13       45.66       35.20     23.26 o
   0   1  13        5.49       14.12     22.67 o
   1   1  13       64.06       52.22     21.98 o
   2   1  13       87.15       72.68     25.33 o
   3   1  13       13.77       13.09     14.61 o
   4   1  13       81.21      107.41     16.95 o
   5   1  13       10.93        9.15     16.70 o
  -4   2  13      203.03      236.08     19.63 o
  -3   2  13       79.97       97.84     23.39 o
  -2   2  13      192.58      213.93     25.22 o
  -1   2  13       73.49       85.87     22.74 o
   0   2  13       47.09       15.45     21.55 o
   1   2  13       15.75       23.05     20.50 o
   2   2  13       11.14       15.15     12.10 o
   3   2  13        0.43      -10.59     13.88 o
   4   2  13       30.77       31.32     15.51 o
   5   2  13       65.74      100.70     17.29 o
  -4   3  13       52.85       38.28     16.75 o
  -3   3  13      100.73      101.80     20.15 o
  -2   3  13       65.98       92.50     21.83 o
  -1   3  13      169.55      164.48     23.68 o
   0   3  13      138.63      127.04     22.27 o
   1   3  13      162.16      165.51     15.41 o
   2   3  13       15.23       17.83     15.93 o
   3   3  13       82.35       75.37     14.54 o
   4   3  13        0.04        8.07     14.69 o
   5   3  13        9.70        2.63     22.04 o
   6   3  13        1.12        2.02     25.34 o
  -4   4  13        2.05       -4.41     21.31 o
  -3   4  13        2.72        7.28     14.78 o
  -2   4  13      194.50      182.21     17.04 o
  -1   4  13      189.96      188.85     22.87 o
   0   4  13       20.54       14.26     11.51 o
   1   4  13       94.08       82.95     12.60 o
   2   4  13      198.84      179.39     13.79 o
   3   4  13      169.01      149.00     14.66 o
   4   4  13        5.70       -1.45     13.84 o
   5   4  13       30.60       35.38     22.26 o
   6   4  13       16.05       19.89     23.95 o
  -4   5  13        6.59        1.46     14.05 o
  -3   5  13        0.05        0.01     22.58 o
  -2   5  13       21.31       21.34     15.15 o
  -1   5  13      282.32      264.55     12.48 o
   0   5  13        8.03       17.37     11.94 o
   1   5  13       13.38       27.79     12.59 o
   2   5  13      158.99      142.43     13.73 o
   3   5  13        5.77        6.46     16.94 o
   4   5  13       38.87       42.89     21.43 o
   5   5  13        5.72       10.81     23.03 o
   6   5  13       25.68       29.48     23.64 o
   7   5  13        1.43        5.86     25.79 o
  -5   6  13        0.27        2.66     23.14 o
  -4   6  13       57.69       72.47     21.87 o
  -3   6  13       86.40       99.21     15.07 o
  -2   6  13      127.39      140.15     14.79 o
  -1   6  13       97.32       98.67     11.51 o
   0   6  13      150.46      150.24     11.36 o
   1   6  13        8.47       14.44     12.42 o
   2   6  13      274.10      275.98     15.21 o
   3   6  13        0.79        4.51     11.70 o
   4   6  13       13.06        9.52     21.32 o
   5   6  13      131.54      170.62     23.75 o
   6   6  13       45.87       32.51     24.77 o
  -4   7  13       23.77       27.87     21.82 o
  -3   7  13        6.34       11.39     12.42 o
  -2   7  13       14.23        5.62     14.10 o
  -1   7  13        0.08        1.58     13.06 o
   0   7  13        1.49        0.26     10.61 o
   1   7  13       52.02       59.02     10.46 o
   2   7  13        3.44        3.32      9.03 o
   3   7  13       22.65       18.21     21.19 o
   4   7  13       86.88      106.70     24.41 o
   5   7  13       30.53       47.10     22.21 o
   6   7  13       21.75       32.98     24.38 o
  -3   8  13       14.97        9.19     12.78 o
  -2   8  13        0.33        8.82     15.31 o
  -1   8  13      150.81      181.32     16.15 o
   0   8  13       47.21       36.98     13.98 o
   1   8  13      127.49      145.48     11.50 o
   2   8  13        0.63        1.56      9.16 o
   3   8  13        0.28        2.58     21.32 o
   4   8  13        9.50       29.35     23.30 o
   5   8  13       13.34       26.10     25.12 o
  -2   9  13       80.17       90.45     23.67 o
  -1   9  13      102.07       99.24     16.11 o
   0   9  13        4.56        4.93     13.90 o
   1   9  13      146.79      144.68     11.98 o
   2   9  13       64.29       77.79     23.30 o
   3   9  13       10.05       23.04     22.76 o
   4   9  13       12.10        5.24     23.55 o
   5   9  13        4.94       -5.36     24.75 o
  -2  10  13       80.45       76.06     25.31 o
  -1  10  13       65.29       65.60     24.54 o
   0  10  13       15.40       36.20     21.81 o
   1  10  13        0.59        8.97     21.97 o
   2  10  13        0.69       10.87     22.96 o
   3  10  13       11.48       16.74     23.58 o
   4  10  13       58.37       82.86     25.25 o
   5  10  13       24.22       48.79     25.36 o
  -1  11  13        7.32        7.21     25.59 o
   0  11  13       38.02       34.47     25.57 o
   1  11  13       25.29       32.71     24.53 o
   2  11  13       28.50       30.66     25.23 o
   3  11  13        0.53        3.47     24.24 o
   4  11  13       42.89       34.08     26.10 o
  -1  -2  14        0.37       21.12     25.14 o
   0  -2  14       76.08       53.40     30.09 o
  -3  -1  14      133.09      141.30     27.28 o
  -2  -1  14       31.57       49.75     25.64 o
  -1  -1  14       15.59       19.91     25.77 o
   0  -1  14       71.19      126.57     28.14 o
   1  -1  14       29.08       32.21     28.63 o
   2  -1  14      102.19      104.61     30.65 o
  -3   0  14       38.41       37.47     27.12 o
  -2   0  14       38.77       45.32     25.25 o
  -1   0  14       73.74       93.05     24.77 o
   0   0  14      207.22      204.23     26.19 o
   1   0  14       97.63      105.59     26.80 o
   2   0  14        8.28        5.55     28.82 o
   3   0  14        1.78        9.03     28.65 o
   4   0  14        6.76       41.73     29.62 o
  -3   1  14       99.44      138.80     26.27 o
  -2   1  14       50.32       41.82     25.09 o
  -1   1  14       49.68       29.09     23.24 o
   0   1  14       62.60       64.44     24.20 o
   1   1  14       19.04       34.72     21.87 o
   2   1  14        0.84      -10.77     24.89 o
   3   1  14        0.95       10.71     24.64 o
   4   1  14       15.74       48.33     28.83 o
   5   1  14        6.26       45.00     26.09 o
  -4   2  14        6.02       18.79     16.88 o
  -3   2  14       96.99      107.52     26.02 o
  -2   2  14       41.74       40.62     22.52 o
  -1   2  14      346.35      336.91     28.54 o
   0   2  14      115.64      105.91     23.06 o
   1   2  14       23.05       46.74     22.85 o
   2   2  14        2.46       18.93     21.95 o
   3   2  14        2.16       -1.30     25.17 o
   4   2  14       42.08       26.31     15.78 o
   5   2  14       12.30       23.04     23.73 o
  -3   3  14       36.94       35.11     16.18 o
  -2   3  14        1.73       -2.08     22.75 o
  -1   3  14       66.58       74.43     21.81 o
   0   3  14       33.52       48.42     22.56 o
   1   3  14        0.65        9.39     21.69 o
   2   3  14      126.37      128.01     20.92 o
   3   3  14       96.67       75.87     15.20 o
   4   3  14       71.07       83.30     16.07 o
   5   3  14        0.01        2.43     23.04 o
  -3   4  14       16.08       13.25     15.40 o
  -2   4  14        2.28      -14.50     21.58 o
  -1   4  14       70.16      101.02     23.25 o
   0   4  14       39.69       24.29     19.56 o
   1   4  14        2.40        1.29     12.38 o
   2   4  14       95.18      113.28     13.57 o
   3   4  14       57.62       26.11     14.26 o
   4   4  14       42.80       60.21     16.00 o
   5   4  14       27.64       26.34     22.80 o
  -3   5  14       20.39       17.95     16.97 o
  -2   5  14      169.54      199.35     18.91 o
  -1   5  14        9.72       10.53     14.20 o
   0   5  14       26.65       19.88     12.62 o
   1   5  14      107.21       85.81     13.80 o
   2   5  14      163.53      160.19     14.61 o
   3   5  14        3.93       24.07     13.58 o
   4   5  14        0.02        5.07     21.21 o
   5   5  14       21.50       19.79     23.16 o
  -4   6  14      100.06       98.77     22.01 o
  -3   6  14       84.73      109.12     26.55 o
  -2   6  14        2.16       14.47     15.38 o
  -1   6  14       51.65       80.08     14.99 o
   0   6  14       67.55       59.20     10.94 o
   1   6  14       29.15       46.28     13.01 o
   2   6  14        0.01        5.95     13.35 o
   3   6  14        0.44       15.17     12.76 o
   4   6  14        8.13        7.29     22.16 o
   5   6  14       25.75       26.85     24.18 o
  -4   7  14        1.47      -13.62     22.94 o
  -3   7  14      114.28       95.97     25.73 o
  -2   7  14       21.57        9.99     21.52 o
  -1   7  14       53.18       53.96     11.86 o
   0   7  14        6.28        8.92     10.93 o
   1   7  14        0.80        4.16     10.59 o
   2   7  14      240.01      244.03     15.57 o
   3   7  14       38.81       40.39     22.09 o
   4   7  14        2.99       13.44     21.58 o
   5   7  14       98.12       85.12     25.17 o
  -2   8  14       14.58       14.60     15.44 o
  -1   8  14       87.61       65.95     15.75 o
   0   8  14        9.42        5.37     11.21 o
   1   8  14       26.80       50.07     11.14 o
   2   8  14       13.23       22.08     20.27 o
   3   8  14        3.41       -1.59     21.87 o
   4   8  14       14.54       16.18     23.75 o
   5   8  14        1.77        2.79     24.81 o
  -2   9  14      108.19      109.99     24.66 o
  -1   9  14       23.64       27.01     15.62 o
   0   9  14       13.67       13.12     11.91 o
   1   9  14       82.02       76.48     11.89 o
   2   9  14       19.55       25.27     20.86 o
   3   9  14        0.22        8.08     23.50 o
   4   9  14       88.59       85.73     25.75 o
   5   9  14       95.79      132.45     28.10 o
  -2  10  14       74.73       38.58     24.77 o
  -1  10  14        6.84       -6.90     22.11 o
   0  10  14       27.94       40.95     24.41 o
   1  10  14      115.68      145.94     26.05 o
   2  10  14       12.72        7.47     22.59 o
   3  10  14       45.89       44.31     25.00 o
   4  10  14      132.58      175.77     27.71 o
   0  11  14       28.08       34.18     24.52 o
   1  11  14        3.28       -3.96     25.15 o
   2  11  14       15.16       11.56     24.92 o
   3  11  14       76.12       75.02     26.94 o
  -1   0  15        3.43        2.10     25.14 o
   0   0  15       20.39       32.14     24.95 o
   1   0  15        0.34      -22.06     30.36 o
   2   0  15       57.62       38.26     31.54 o
  -2   1  15        3.85        8.58     26.53 o
  -1   1  15        2.95       -2.62     25.70 o
   0   1  15      287.12      323.80     29.16 o
   1   1  15       94.54      123.09     26.81 o
   2   1  15       24.54       19.91     26.72 o
   3   1  15       49.34       54.32     28.99 o
  -2   2  15        6.15       12.86     24.25 o
  -1   2  15       57.72       58.29     25.55 o
   0   2  15        0.68        2.04     24.24 o
   1   2  15        6.46       17.37     23.95 o
   2   2  15      110.85      108.74     28.21 o
   3   2  15      103.64      107.91     29.36 o
   4   2  15       21.00       38.01     27.65 o
  -2   3  15       32.30       25.12     24.38 o
  -1   3  15        4.97        7.67     22.66 o
   0   3  15       30.94       40.18     24.22 o
   1   3  15       47.86       53.51     23.88 o
   2   3  15        6.96       33.50     22.89 o
   3   3  15        9.86       -1.03     25.71 o
   4   3  15        5.40       16.55     26.13 o
   5   3  15       27.37       38.35     23.35 o
  -2   4  15        2.98       23.99     25.70 o
  -1   4  15      232.90      249.15     26.17 o
   0   4  15      108.46      148.50     23.65 o
   1   4  15        3.52       18.95     22.81 o
   2   4  15       21.22       26.57     20.61 o
   3   4  15        4.18      -16.33     22.94 o
   4   4  15        0.90        5.70     21.57 o
   5   4  15       33.63       27.11     22.68 o
  -2   5  15        4.51        6.65     16.04 o
  -1   5  15        1.05       15.83     16.16 o
   0   5  15       97.32      102.57     22.55 o
   1   5  15       31.79       50.39     22.02 o
   2   5  15       15.02       19.33     13.74 o
   3   5  15        6.80       15.29     14.48 o
   4   5  15       57.86       90.14     22.85 o
   5   5  15        3.68        6.40     22.71 o
  -2   6  15      161.47      189.93     25.08 o
  -1   6  15        3.27        4.08     15.15 o
   0   6  15        7.60       14.50     14.58 o
   1   6  15        9.98        1.89     13.83 o
   2   6  15        1.32        1.63     13.78 o
   3   6  15      137.39      122.23     23.18 o
   4   6  15       37.43       36.42     23.00 o
   5   6  15       38.81       53.88     24.48 o
  -2   7  15       21.20        6.52     17.22 o
  -1   7  15       49.36       47.48     15.48 o
   0   7  15       38.14       40.38     11.83 o
   1   7  15       16.75       14.03     11.41 o
   2   7  15      150.08      187.58     16.28 o
   3   7  15        0.67       -1.84     20.43 o
   4   7  15       41.09       57.75     22.80 o
   5   7  15        0.33        1.23     24.20 o
  -1   8  15       57.15       55.95     16.63 o
   0   8  15        2.41        3.57     12.00 o
   1   8  15       10.67        8.21     11.37 o
   2   8  15      251.95      249.59     25.81 o
   3   8  15       17.87       29.84     22.01 o
   4   8  15       42.24       59.72     24.72 o
  -1   9  15       16.99       17.80     15.81 o
   0   9  15        0.51        4.48     12.27 o
   1   9  15       12.92       27.91     21.33 o
   2   9  15        8.24        0.10     22.99 o
   3   9  15        0.01        4.04     23.72 o
   4   9  15        1.36        4.91     23.18 o
  -1  10  15       28.21       28.61     23.86 o
   0  10  15        1.28        8.74     23.88 o
   1  10  15       25.51       22.07     22.42 o
   2  10  15       13.79       -0.72     22.49 o
   3  10  15        1.80       12.74     24.53 o
   0   2  16        2.89       -2.16     24.47 o
   1   2  16        0.72       15.76     26.00 o
   2   2  16        0.57      -24.14     28.30 o
   3   2  16       29.90        7.89     30.72 o
  -1   3  16       18.22        8.84     24.77 o
   0   3  16      167.90      150.12     25.86 o
   1   3  16       29.82       47.28     24.94 o
   2   3  16       20.65       49.11     25.58 o
   3   3  16       26.11       15.44     28.96 o
  -1   4  16        1.18       -4.28     23.81 o
   0   4  16        7.19        8.59     22.73 o
   1   4  16      108.61       99.30     23.43 o
   2   4  16       41.28       83.60     23.45 o
   3   4  16       19.53       16.91     26.70 o
  -1   5  16      470.50      534.56     22.55 o
   0   5  16       77.37       74.94     23.96 o
   1   5  16        0.07      -15.66     22.47 o
   2   5  16       91.36      150.94     24.00 o
  -1   6  16       25.38       47.14     17.42 o
   0   6  16       85.51       88.33     16.56 o
   1   6  16       14.81       29.62     22.77 o
   2   6  16       73.27       95.15     22.85 o
   3   6  16       34.69       48.37     21.75 o
   4   6  16        0.19       44.79     24.26 o
  -1   7  16       41.07       47.38     16.65 o
   0   7  16       33.54       31.79     16.00 o
   1   7  16       30.31       13.85     14.85 o
   2   7  16        3.54       12.34     21.34 o
   3   7  16       56.13       43.87     22.91 o
   4   7  16        0.49       -4.28     22.92 o
  -1   8  16       79.00       88.86     17.67 o
   0   8  16        7.54       18.41     15.76 o
   1   8  16        0.14       -7.64     21.55 o
   2   8  16        8.97       23.57     22.38 o
   3   8  16       12.44        8.15     23.59 o
   4   8  16        5.92       11.89     24.03 o
   0   9  16        5.94       22.87     15.83 o
   1   9  16        0.19       -6.08     22.14 o
   2   9  16        0.03        6.55     22.57 o
   3   9  16        0.01        8.22     23.26 o
   0  10  16      140.23      189.72     27.27 o
   1  10  16      185.56      255.77     28.96 o
   2  10  16      133.41      130.18     27.17 o
   1   4  17        4.82       20.44     26.88 o
   2   4  17       42.55       78.07     26.21 o
   0   5  17       18.55       28.74     25.31 o
   1   5  17        7.12        2.68     23.98 o
   2   5  17       36.98       81.44     25.71 o
   0   6  17       51.97       70.24     17.99 o
   1   6  17       21.98        7.85     24.70 o
   0   7  17       14.57       30.38     16.88 o
   1   7  17        7.13       -9.95     23.04 o
   0   8  17      162.64      163.28     18.45 o
 
